# Supplementary material for: Reasons for previous Cesarean deliveries impact a woman’s independent decision of delivery mode and the success of trial of labor after Cesarean
Source: BMC Pregnancy Childbirth. 2020 Mar 24;20:170. doi: 10.1186/s12884-020-2833-2 (PMC7092517; doi:10.1186/s12884-020-2833-2)
Supplement: Supplementary file 1 — Additional file 1. [file 12884_2020_2833_MOESM1_ESM.xlsx]

## Sheet: Sheet1
0VBAC 1ERCD 2failed TOLAC 3rupture	age	former CS years	ＣＳ時の 陣痛	ＢＭＩ	delivery weeks	Apgar1	Apgar5	Ap5<7	weight	gas	BE	bleeding	0TOLAC1ERCD
0	36	4	0	13	39	10	10	0	3492	7	-8	884	0
0	28	3	0	16	36	9	10	0	2204	7	-5	784	0
0	32	5	0	16	39	10	10	0	2828	7	-3	308	0
0	32	4	1	16	40	10	10	0	2826	7	-7	727	0
0	32	9	0	16	38	10	10	0	2834	7	-6	553	0
0	34	4	0	16	38	10	10	0	3030	7	-3	98	0
0	35	2	0	16	40	10	10	0	3210	7	-3	863	0
0	37	5	0	16	39	9	10	0	2966	7	-3	1790	0
0	26	4	0	16	40	8	10	0	2896	7	-4	1870	0
0	30	2	0	16	39	9	10	0	2790	7	-2	797	0
0	35	3	1	17	39	9	9	0	2888	7	-7	97	0
0	32	4	1	17	38	9	10	0	3300	7	-5	800	0
0	39	5	0	17	39	10	10	0	2452	7	-3	576	0
0	31	3	0	17	40	10	10	0	2918	7	-6	87	0
0	38	6	0	17	40	6	7	0	2606	7	-10		0
0	33	3	0	17	41	8	10	0	2744	7	-2	1221	0
0	30	2	0	17	38	10	10	0	2516	7	-2	135	0
0	32	3	0	17	39	8	9	0	2950	7	-3	450	0
0	34	2	0	17	39	9	10	0	2512	7	-5	212	0
0	34	2	0	17	39	8	8	0	3064	7	-2	1544	0
0	32	3	1	17	38	10	10	0	2484	7	-5	241	0
0	41	9	0	17	39	10	10	0	3338	7	-1	785	0
0	31	3	0	17	41	10	10	0	3484	7	0	90	0
0	34	2	1	17	39	8	9	0	2926	7	-7	980	0
0	42	10	0	17	35	9	9	0	2478	7	-3	723	0
0	32	1	1	18	40	10	10	0	3194	7	-3	580	0
0	41	4	0	18	41	6	9	0	2428	7	-5	424	0
0	24	3	0	18	38	10	10	0	3134	7	1	351	0
0	28	3	0	18	39	10	10	0	3214	7	-4	165	0
0	35	14	0	18	34	7	8	0	2174	7	-3	389	0
0	25	3	0	18	39	10	10	0	2948	7	-4	534	0
0	27	2	0	18	37	10	10	0	2744	7	-4	112	0
0	29	3	0	18	35	9	10	0	2322	7	-6	109	0
0	35	3	0	18	38	9	9	0	2500	7	-4	45	0
0	30	5	0	18	39	9	10	0	3178	7	0	300	0
0	31	4	0	18	38	10	10	0	2760				0
0	32	6	0	18	39	10	10	0	2648	7	-4	370	0
0	34	9	0	18	40	8	10	0	2980	7	-1	280	0
0	39	7	0	18	35	9	9	0	2478	7	-3	723	0
0	32	5	0	18	37	10	10	0	2504	7	-3	120	0
0	36	3	0	18	38	10	10	0	2670	7	-6	185	0
0	34	3	0	18	40	3	9	0	3484	8	-1	359	0
0	34	3	0	18	38	9	10	0	2606	7	-5	329	0
0	24	2	0	18	39	10	10	0	2628	7	-3	520	0
0	27	2	0	18	39	8	10	0	3116	7	-3	234	0
0	29	4	0	18	39	10	10	0	2396	7	-2	409	0
0	31	2	0	18	40	9	10	0	2632	7	-6	304	0
0	35	5	0	18	38	9	10	0	2824	7	-5	370	0
0	29	4	1	18	38	8	9	0	3246	7	-4	275	0
0	30	8	0	18	41	8	8	0	2590	7	-9	1120	0
0	31	2	1	18	40	9	10	0	3150	7	-2	902	0
0	33	2	0	18	35	8	9	0	2304	7	-5	517	0
0	31	2	0	18	39	9	10	0	2728	7	-10	310	0
0	33	5	0	18	37	10	10	0	2396	7	-3	458	0
0	25	2	0	19	40	10	10	0	3520	7	-5	1796	0
0	26	3	1	19	40	10	10	0	2952	7	-5	295	0
0	30	3	1	19	38	10	10	0	3226	7	-7	350	0
0	31	1	0	19	40	9	10	0	3162	7	-5	168	0
0	33	14	0	19	39	10	10	0	2564	7	-4	88	0
0	38	6	1	19	38	10	10	0	3158	7	-4	271	0
0	29	2	0	19	39	9	9	0	3142	7	-8	120	0
0	29	5	1	19	39	10	10	0	2906	7	-6	492	0
0	29	8	1	19	39	9	10	0	2560	7	-6	252	0
0	30	3	0	19	40	10	10	0	2906	7	-4	280	0
0	30	6	1	19	40	9	10	0	2868	7	-3	400	0
0	32	2	1	19	39	8	9	0	2692	7	-11	130	0
0	37	3	0	19	39	8	10	0	3270	7	-1	869	0
0	40	3	0	19	38	10	10	0	2824	7	-3	557	0
0	30	3	0	19	39	9	10	0	2590	7	-2	234	0
0	32	4	1	19	41	9	10	0	3676	7	-4	470	0
0	33	3	1	19	40	10	10	0	3114	7	-4	15	0
0	35	3	0	19	40	10	10	0	3216	7	-2	1288	0
0	38	1	0	19	39	9	10	0	3182	7	-5	82	0
0	39	4	1	19	41	8	10	0	3236	7	-7	4048	0
0	25	5	0	19	40	10	10	0	3052	7	-2	22	0
0	29	3	0	19	37	10	10	0	2348	7	-12	340	0
0	34	4	0	19	35	8	9	0	2320	7	-1	876	0
0	35	10	0	19	40	9	9	0	2938	7	-3	188	0
0	35	3	1	19	40	10	10	0	2988	7	-3	1037	0
0	30	2	1	19	40	9	10	0	3602	7	-6	992	0
0	31	2	0	19	39	10	10	0	2986	7	-6	466	0
0	31	3	0	19	40	9	10	0	3066	7	-5	1724	0
0	35	4	0	19	38	10	10	0	2978	7	-5	500	0
0	36	8	0	19	40	10	10	0	2840	7	-5	744	0
0	29	3	0	19	40	10	10	0	3100	7	-6	366	0
0	30	3	0	19	34	5	8	0	2264	7	1	252	0
0	32	4	0	19	39	10	10	0	2552	7	-3	450	0
0	33	3	0	19	40	8	9	0	3302	7	-6	317	0
0	33	2	0	19	38	10	10	0	2820	7	-7	240	0
0	35	3	1	19	34	2	6	1	2332	7	-2	678	0
0	35	6	1	19	40	10	10	0	3114	7	-4	15	0
0	37	3	0	19	37	10	10	0	2362	7	-5	75	0
0	25	4	1	19	37	10	10	0	2520	7	-2	50	0
0	27	1	0	19	41	8	10	0	3138	7	-7	1030	0
0	31	3	0	19	39	9	10	0	3070	7	-4	152	0
0	33	4	0	19	40	10	10	0	3216	7	-6	270	0
0	34	16	1	19	39	8	10	0	3112	7	-4	1115	0
0	35	7	0	19	39	9	10	0	3364	7	-5	505	0
0	39	6	1	19	41	9	10	0	3364	7	-6	576	0
0	42	13	0	19	39	10	10	0	2924	7	-3	235	0
0	34	3	0	19	38	10	10	0	2930	7	-2	656	0
0	35	3	0	19	39	10	10	0	2780	7	-4	1296	0
0	36	4	1	19	39	10	10	0	3354	7	-6	400	0
0	38	2	0	19	39	9	10	0	3370	7	-7	355	0
0	21	3	0	19	38	9	10	0	3136	7	-3		0
0	27	3	0	19	38	9	10	0	2646	7	-10	230	0
0	28	1	1	19	34	8	9	0	2634	7	-2	299	0
0	29	3	0	19	39	10	10	0	2954	7	-5	90	0
0	33	3	0	19	41	9	10	0	3012	7	-3	422	0
0	34	4	0	19	36	9	10	0	2752	7	-7	669	0
0	39	3	0	19	41	7	8	0	3010	7	-10	1346	0
0	29	2	0	19	40	9	10	0	3046	7	-4	1225	0
0	30	3	0	19	40	9	10	0	3274	7	-10	468	0
0	32	3	1	19	38	9	10	0	2804	7	-4	417	0
0	32	3	0	19	39	10	10	0	3128	7	-4	342	0
0	33	2	1	19	40	4	8	0	3356	7	-20	332	0
0	34	8	1	19	40	9	10	0	2960	7	-3	85	0
0	37	10	0	19	39	9	9	0	2666	7	-5	81	0
0	39	3	0	19	39	8	9	0	3292	7	-6	480	0
0	20	3	1	20	36	10	10	0	2674	7	-3	621	0
0	29	2	0	20	40	9	10	0	2938	7	-6	141	0
0	30	6	0	20	39	9	10	0	2660	7	-8	560	0
0	36	4	0	20	38	9	10	0	3230	7	-1	786	0
0	36	2	0	20	41	10	10	0	3482	7	-4	481	0
0	37	4	0	20	40	9	10	0	3290	7	-6	173	0
0	41	2	0	20	38	10	10	0	2856	7	-5	368	0
0	26	4	0	20	39	9	10	0	3096	7	0	283	0
0	27	5	0	20	42	9	10	0	2902	7	-5	631	0
0	33	3	0	20	37	9	10	0	2522	7	-2	320	0
0	34	3	0	20	40	10	10	0	2850	7	-4	624	0
0	36	3	0	20	35	9	10	0	2198	7	-7	206	0
0	40	3	0	20	40	10	10	0	2958	7	-5	577	0
0	32	4	0	20	39	9	9	0	2808	7	-5	1207	0
0	32	4	0	20	40	10	10	0	2830	7	-5	263	0
0	33	3	0	20	39	9	10	0	3148	7	-5	998	0
0	35	6	0	20	41	10	10	0	3194	7	-5	1159	0
0	36	3	1	20	39	9	10	0	2724	7	-3	415	0
0	40	3	0	20	41	9	10	0	3568	7	-1	1769	0
0	24	4	0	20	36	10	10	0	2888	7	-7	691	0
0	24	2	0	20	38	9	10	0	2922	7	-6	190	0
0	28	3	0	20	39	10	10	0	2988	7	-5	481	0
0	31	2	0	20	40	10	10	0	2638	7	-5	920	0
0	33	3	0	20	39	10	10	0	2826	7	-4	1427	0
0	35	3	0	20	37	3	8	0	2228	7	-12	367	0
0	40	2	0	20	39	10	10	0	3900	7	-2	1870	0
0	40	3	1	20	39	9	10	0	3324	7	-5	1335	0
0	28	8	0	20	39	9	10	0	2930	7	-5	91	0
0	29	3	1	20	40	8	10	0	2672	7	-5	400	0
0	39	3	0	20	40	9	9	0	2882	7	-8	929	0
0	24	2	1	20	39	9	10	0	3024	7	-4	400	0
0	27	2	0	20	40	10	10	0	2992	7	-4	300	0
0	28	2	1	20	39	8	9	0	3158	7	-6	1700	0
0	30	3	1	20	37	10	10	0	3050	7	-5	603	0
0	33	2	0	20	36	10	10	0	2970	7	-2	135	0
0	33	3	1	20	37	9	10	0	2172	7	-6	830	0
0	33	2	0	20	38	10	10	0	3054	7	-6	71	0
0	34	3	0	20	38	10	10	0	2502	7	-5	865	0
0	36	2	0	20	38	9	9	0	3024	7	-7	1413	0
0	38	2	0	20	38	5	9	0	3102	7	-13	370	0
0	42	5	0	20	42	9	10	0	3658	7	-7	1000	0
0	31	4	0	20	39	9	9	0	3046	7	-11	798	0
0	35	3	0	20	38	9	10	0	2832	7	-3	45	0
0	36	3	1	20	42	8	9	0	3636	7	-7	418	0
0	39	9	0	20	40	8	9	0	3114	7	-4	325	0
0	39	9	0	20	40	10	10	0	2596	7	-5	459	0
0	40	3	0	20	39	9	9	0	2898	7	-5	450	0
0	29	2	0	20	39	9	10	0	3318	7	-5	428	0
0	32	8	0	20	37	10	10	0	2840	7	-4	1100	0
0	33	2	0	20	40	10	10	0	2868	7	-3	215	0
0	34	6	0	20	39	9	10	0	2982	7	-6	440	0
0	37	2	0	20	39	10	10	0	2742	7	-8	320	0
0	38	3	0	20	39	10	10	0	3378	7	-3	307	0
0	40	11	1	20	39	7	9	0	2738	7	-8	1503	0
0	24	1	1	20	40	5	7	0	2530			255	0
0	29	3	0	20	37	10	10	0	2452	7	-4	226	0
0	30	3	0	20	41	10	10	0	3214	7	-8	284	0
0	31	3	0	20	36	9	10	0	2568	7	-5	875	0
0	32	7	0	20	36	9	10	0	2436	7	-4	170	0
0	32	2	0	20	39	10	10	0	3134	7	-2	35	0
0	33	3	1	20	41	9	10	0	3314	7	-6	243	0
0	34	3	0	20	42	8	9	0	4252	7	-3	955	0
0	39	2	0	20	40	9	10	0	3202	7	-2	165	0
0	44	3	0	20	39	8	10	0	3520	7	-5	610	0
0	29	2	0	20	40	9	10	0	3200	7	-1	190	0
0	30	3	0	20	35	8	9	0	2468	7	-5	196	0
0	31	2	1	20	39	9	10	0	3024	7	-4	615	0
0	39	4	0	20	39	8	8	0	2542	7	-3	596	0
0	39	3	0	20	39	9	10	0	3030	7	-3	464	0
0	29	3	1	21	41	10	10	0	2834	7	-5	1979	0
0	31	3	1	21	38	9	10	0	2554	7	-6	563	0
0	33	2	0	21	40	5	8	0	3210	7	-10	1229	0
0	34	2	0	21	41	10	10	0	2860	7	-8	423	0
0	35	3	1	21	40	7	9	0	3584	7	-11	51	0
0	39	13	1	21	41	10	10	0	2932	7	-2	64	0
0	38	8	1	21	40	8	9	0	3408	7	-5	510	0
0	38	5	0	21	40	9	10	0	3648	7	-5	400	0
0	27	6	1	21	40	8	9	0	2690	7	-6	283	0
0	31	2	0	21	40	9	10	0	3128	7	-6	454	0
0	34	3	0	21	40	9	10	0	3224	7	-3	525	0
0	35	4	0	21	38	8	10	0	2474	7	-4	105	0
0	40	4	1	21	38	8	9	0	3630	7	-4	1060	0
0	31	9	0	21	39	9	10	0	2722	7	2	330	0
0	31	3	0	21	42	10	10	0	4004	7	-3	96	0
0	32	9	0	21	40	9	10	0	3034	7	-2	132	0
0	33	4	0	21	42	7	9	0	3478	7	-7	2284	0
0	34	4	0	21	38	10	10	0	2982	7	-3	208	0
0	34	3	0	21	39	9	10	0	3170	7	-1	716	0
0	36	3	0	21	39	10	10	0	2418	7	-4	640	0
0	38	5	0	21	38	10	10	0	2732	7	-5	325	0
0	38	3	0	21	41	9	10	0	2936	7	-4	1100	0
0	23	2	0	21	41	10	10	0	2788	7	-5	384	0
0	24	0	0	21	39	9	10	0	3400	7	-8	510	0
0	28	3	1	21	39	10	10	0	2840	7	-6	300	0
0	28	3	0	21	39	9	10	0	3102	7	-2	1152	0
0	29	8	0	21	39	9	10	0	4046			1240	0
0	32	6	0	21	39	8	9	0	3078	7	-5	852	0
0	32	9	1	21	39	9	10	0	2664	7	-4	430	0
0	33	1	0	21	37	10	10	0	2442	7	-9	50	0
0	33	2	0	21	39	9	10	0	3618	7	-4	494	0
0	34	4	1	21	40	10	10	0	3170	7	-1	278	0
0	34	9	1	21	40	10	10	0	2710	7	-5	916	0
0	35	5	1	21	38	10	10	0	3002	7	-4	255	0
0	36	1	0	21	39	10	10	0	3152	7	-4	257	0
0	38	3	0	21	38	10	10	0	3334	7	-3	100	0
0	38	3	1	21	39	9	10	0	3104	7	-5	480	0
0	43	3	0	21	41	9	10	0	3172	7	-3	830	0
0	26	3	0	21	40	10	10	0	3848	7	-1	847	0
0	26	2	1	21	40	10	10	0	3146	7	-5	110	0
0	28	2	1	21	39	10	10	0	3178	7	-3	718	0
0	29	5	0	21	37	9	10	0	2898	7	-6	523	0
0	30	2	0	21	40	10	10	0	2778	7	-7	511	0
0	33	3	1	21	42	9	10	0	3128	7	-5	291	0
0	34	2	0	21	41	9	10	0	3164	7	4	1272	0
0	38	10	0	21	38	9	10	0	2386	7	-6	195	0
0	39	4	0	21	40	9	10	0	3592	7	-2	190	0
0	40	2	0	21	39	10	10	0	3876	7	-1	508	0
0	41	11	0	21	38	9	10	0	2506	7	-2	169	0
0	28	2	0	21	38	9	10	0	2908	7	-3	200	0
0	32	3	0	21	40	9	10	0	3290	7	-6	950	0
0	40	3	0	21	38	9	10	0	2608	7	-3	901	0
0	25	2	0	21	39	10	10	0	2976	7	-6	350	0
0	30	3	0	21	41	9	10	0	2820	7	-5	745	0
0	32	3	1	21	39	10	10	0	3040	7	-4	694	0
0	28	2	1	21	41	8	9	0	2888	7	-3	236	0
0	29	2	0	21	39	9	10	0	2638	7	-4	138	0
0	30	3	0	21	39	9	10	0	3410			200	0
0	31	4	0	21	40	8	10	0	3042	7	-4	586	0
0	31	3	0	21	41	10	10	0	3182	7	-4	350	0
0	36	5	1	21	37	8	10	0	1444	7	-1	90	0
0	36	4	0	21	40	10	10	0	3388	7	-6	430	0
0	37	9	0	21	41	10	10	0	3190	7	-7	895	0
0	38	7	0	21	40	9	10	0	4074	7	-7	507	0
0	40	2	0	22	40	8	9	0	2920	7	-8	1471	0
0	23	2	0	22	37	10	10	0	2742	7	-2	372	0
0	25	3	0	22	37	10	10	0	2726	7	0	137	0
0	27	5	0	22	35	8	9	0	2496	7	-3	241	0
0	30	3	0	22	40	9	10	0	3284	7	-7	298	0
0	34	2	0	22	41	9	10	0	3252	7	-7	952	0
0	29	4	0	22	39	10	10	0	3186	7	-2	350	0
0	32	3	0	22	41	10	10	0	3514	7	-5	83	0
0	28	6	0	22	40	9	9	0	3806	7	-3	1267	0
0	28	2	0	22	38	10	10	0	2960	7	-3	165	0
0	35	3	0	22	38	9	10	0	2766	7	-2	302	0
0	36	6	0	22	41	8	10	0	3776	7	-5	1248	0
0	39	3	0	22	39	9	10	0	3028	7	-4	50	0
0	39	4	1	22	39	8	10	0	2866	7	-4	228	0
0	26	2	1	22	40	9	10	0	2664	7	-4	650	0
0	27	3	0	22	40	10	10	0	3140	7	-6	145	0
0	28	4	1	22	42	9	9	0	4018	7	-5	475	0
0	31	6	0	22	39	10	10	0	3110	7	-2	102	0
0	32	3	1	22	39	10	10	0	3104	7	-6	200	0
0	33	2	1	22	41	9	9	0	4060	7	-6	1037	0
0	33	3	0	22	39	9	10	0	3214	7	-6	371	0
0	40	2	1	22	38	10	10	0	3336	7	-3	54	0
0	23	3	0	22	34	4	8	0	1540	7	-2	676	0
0	29	3	1	22	40	10	10	0	2956	7	-3	299	0
0	30	3	0	22	35	7	8	0	2606	7	-5	470	0
0	33	5	0	22	39	9	10	0	2946	7	-5	1357	0
0	36	3	0	22	40	10	10	0	3116	7	-3	79	0
0	31	4	0	22	39	9	10	0	2976	7	-2	235	0
0	32	6	1	22	39	10	10	0	3274	7	-5	930	0
0	38	2	0	22	40	8	9	0	3526	7	-4	699	0
0	33	6	0	22	41	9	10	0	3510	7	-7	1370	0
0	34	8	1	22	39	8	10	0	3858	7	-8	190	0
0	33	4	0	22	39	8	9	0	3094	7	-7	519	0
0	34	4	1	22	41	9	10	0	2930	7	-6	802	0
0	35	2	1	22	41	10	10	0	3070	7	-2	282	0
0	36	7	0	22	38	9	10	0	3306	7	-1	71	0
0	36	3	0	22	40	10	10	0	3446	7	-4	1651	0
0	42	3	1	22	40	9	9	0	2904	7	-4	240	0
0	22	3	1	23	34	7	7	0	2510	7	-2	539	0
0	27	2	0	23	41	9	10	0	3726	7	-2	274	0
0	28	8	1	23	37	8	9	0	3502	7	-5	450	0
0	29	2	1	23	40	9	9	0	3522	7	-6	762	0
0	30	3	0	23	39	10	10	0	2544	7	-2	992	0
0	32	6	1	23	39	8	10	0	3576	7	-7	509	0
0	33	11	1	23	40	8	10	0	3492	7	-8	410	0
0	38	7	0	23	38	10	10	0	3262	7	-3	1409	0
0	27	4	0	23	39	9	10	0	2748	7	-7	112	0
0	35	4	1	23	38	10	10	0	2950	7	-5	286	0
0	37	2	0	23	37	10	10	0	2756	7	-3	185	0
0	40	4	0	23	38	10	10	0	2730	7	-6	582	0
0	26	3	0	23	38	9	10	0	3802	7	-8	1097	0
0	28	9	0	23	40	9	10	0	3650	7	-1	262	0
0	32	3	1	23	40	10	10	0	2886	7	-5	975	0
0	34	2	0	23	41	9	9	0	2742	7	-10	150	0
0	34	7	0	23	39	9	10	0	2986	7	-5	877	0
0	35	6	1	23	38	8	9	0	2202	7	-3	1120	0
0	28	2	0	23	37	10	10	0	3786	7	-3	611	0
0	30	4	0	23	40	9	10	0	3552	7	-5	700	0
0	31	6	0	23	39	10	10	0	3762	7	-5	691	0
0	31	3	0	23	40	5	10	0	3394	7	-9	730	0
0	29	3	0	23	40	8	9	0	3254	7	-5	770	0
0	30	5	0	23	40	10	10	0	3442	7	-2	165	0
0	30	3	0	23	41	9	10	0	3382	7	-6	609	0
0	32	3	0	23	40	10	10	0	2916	7	-6	808	0
0	34	5	0	23	39	8	10	0	2378	7	-5	130	0
0	35	5	0	23	42	9	9	0	3294	7	-4	606	0
0	29	2	0	23	41	9	10	0	3464	7	-9	1142	0
0	31	11	0	23	40	10	10	0	3570	7	-3	1010	0
0	31	2	0	23	41	9	10	0	3177	7	-7	110	0
0	35	4	0	23	39	10	10	0	3156	7	-8	1450	0
0	36	2	0	23	40	10	10	0	3068	7	-4	430	0
0	38	7	0	23	38	9	10	0	3048	7	-3	93	0
0	38	3	0	23	40	10	10	0	2852	7	-7	165	0
0	40	6	1	23	39	10	10	0	3342	7	-4	354	0
0	28	2	0	23	40	10	10	0	2880	7	-6	216	0
0	30	2	0	23	42	8	10	0	3686	7	-7	1055	0
0	35	9	1	23	37	9	10	0	2840	7	-5	682	0
0	34	8	0	23	39	7	9	0	3292	7	-10	803	0
0	43	5	1	23	39	2	6	1	3146	7	-14	672	0
0	33	5	1	23	36	8	8	0	3408	7	-3	1706	0
0	39	5	1	23	41	9	10	0	2634	7	-6	734	0
0	34	2	1	23	40	9	10	0	3352	7	-5	1098	0
0	28	3	1	24	39	10	10	0	3434	7	-6	231	0
0	30	3	1	24	36	8	9	0	2062	7	-7	478	0
0	32	4	1	24	39	9	10	0	3280	7	-4	493	0
0	41	7	1	24	40	9	10	0	3602	7	-6	680	0
0	23	1	1	24	41	9	10	0	3166	7	-4	443	0
0	32	4	0	24	40	10	10	0	3188	7	-7	252	0
0	37	13	1	24	37	8	9	0	1884	7	-7	594	0
0	29	2	0	24	39	8	10	0	2958	7	-9	1196	0
0	29	3	1	24	40	10	10	0	3438	7	-3	465	0
0	30	4	0	24	40	10	10	0	3068	7	-2	646	0
0	31	4	0	24	39	8	10	0	2942	7	-4	335	0
0	27	3	0	24	40	9	10	0	4008	7	-5	250	0
0	31	4	0	24	41	9	10	0	2734	7	-9	40	0
0	32	10	0	24	39	9	10	0	3704	7	-5	650	0
0	32	3	0	24	39	9	10	0	3704	7	-5	650	0
0	33	6	0	24	40	8	10	0	2964	7	-2	181	0
0	35	2	0	24	40	9	10	0	3820	7	-3	1160	0
0	42	7	0	24	41	9	10	0	3660	7	-5	452	0
0	30	5	1	24	41	10	10	0	3010	7	-3	759	0
0	32	3	1	24	39	9	10	0	2914	7	-5	362	0
0	36	3	1	24	41	7	9	0	4056	7	-8	1900	0
0	34	3	0	24	40	9	10	0	3360	7	-4	500	0
0	38	3	0	24	37	10	10	0	2560	7	-1	63	0
0	40	5	0	24	36	9	9	0	2740	7	-6	230	0
0	35	3	0	25	38	8	10	0	2750	7	-6	834	0
0	28	2	0	25	39	10	10	0	3064	7	-4	1650	0
0	31	4	1	25	40	8	9	0	3418	7	-6	682	0
0	35	3	0	25	38	8	9	0	3386	7	-5	253	0
0	31	3	0	25	39	9	10	0	2994	7	-2	652	0
0	30	2	0	25	39	10	10	0	3138	7	-5	1037	0
0	30	2	0	25	40	8	10	0	3094	7	-5	586	0
0	38	4	0	25	40	10	10	0	3732	7	-4	872	0
0	34	4	1	25	36	8	9	0	1948	7	-7	220	0
0	29	2	0	25	37	8	9	0	2314	7	-3	2750	0
0	33	4	0	25	39	9	10	0	2444	7	-3	332	0
0	24	3	1	25	40	8	9	0	3930	7	-4		0
0	31	2	0	26	40	9	10	0	2900	7	-6	160	0
0	35	4	1	26	34	9	9	0	2330	7	-3	360	0
0	34	2	1	26	41	8	10	0	2850	7	-6	1346	0
0	25	5	0	26	40	9	10	0	3682	7	-3	1776	0
0	29	3	1	26	34	7	9	0	2400	7	-3	430	0
0	25	1	1	26	41	9	10	0	3718	7	-6	522	0
0	36	7	0	26	38	9	10	0	3328	7	-3	260	0
0	29	2	0	26	40	10	10	0	3368	7	-6	1710	0
0	39	2	1	26	41	9	10	0	3228	7	-9	614	0
0	32	5	0	27	40	10	10	0	3082	7	-5	140	0
0	37	4	1	27	38	10	10	0	2922	7	-2	442	0
0	33	3	1	27	39	9	9	0	2942	7	-3	734	0
0	31	5	1	27	38	10	10	0	3100	7	-4	359	0
0	30	4	1	28	36	9	10	0	2390	7	-4	452	0
0	32	3	1	28	40	8	10	0	3562	7	-6	595	0
0	29	1	0	28	41	7	9	0	3144	7	-6	708	0
0	35	5	0	28	39	9	10	0	2932	7	-5	500	0
0	28	2	0	28	34	6	8	0	2154	7	-5	287	0
0	23	5	0	29	40	8	9	0	3496	7	-9	469	0
0	32	3	1	29	41	9	9	0	2544	7	-3	975	0
0	32	5	0	29	37	9	10	0	2166	7	-8	194	0
0	34	7	1	29	40	10	10	0	3512	7	-5	1052	0
0	25	2	0	29	40	10	10	0	3224	7	-4	380	0
0	34	3	0	29	40	8	9	0	3302	7	-10	1755	0
0	29	4	0	29	36	10	10	0	2886	7	-6	461	0
0	27	3	1	29	38	9	10	0	3218	7	-4	1250	0
0	33	5	0	30	38	9	10	0	3218	7	-2	122	0
0	35	7	0	30	39	9	10	0	2682	7	-4	217	0
0	24	3	0	30	40	8	9	0	2908	7	-8	462	0
0	32	2	1	30	40	10	10	0	3424	7	-8	781	0
0	34	6	1	30	41	9	10	0	3826	7	-9	314	0
0	36	4	0	30	39	7	9	0	3366	7	-3	650	0
0	29	6	1	31	38	10	10	0	2988	7	-4	545	0
0	29	4	0	31	40	10	10	0	3744	7	-8	300	0
0	38	1	0	31	41	10	10	0	3644	7	-4	568	0
0	42	5	0	31	42	8	8	0	3754	7	-10	900	0
0	34	3	0	32	38	10	10	0	3574	7	-3	1900	0
0	39	3	1	33	40	9	9	0	3998	7	-3	1450	0
0	23	4	1	34	40	5	8	0	3448	7	-7	2056	0
0	27	3	0	34	41	8	8	0	3154	7	-6	2751	0
0	29	4	0	34	41	9	10	0	3516	7	-3	1268	0
0	30	2	0	35	38	9	10	0	3216	7	-1	717	0
0	31	4	0	35	41	9	10	0	3588	7	-6	682	0
0	30	7	0	37	39	8	8	0	3700	7	-3	3740	0
0	32	2	0	37	42	9	10	0	3742	7	-9	1921	0
0	34	3	1	39	39	8	9	0	3302	7	-3	774	0
0	29	2	0	41	34	10	10	0	2892	7	-1	1221	0
0	30	3	1	43	40	8	9	0	3830	7	-6	314	0
0	25	2	1	18	42	10	10	0	4144	7	-7	350	0
0	26	1	1	19	42	8	10	0	4030	7	-10	380	0
0	28	4	0	19	41	9	10	0	3502	7	-1	502	0
0	30	3	0	20	40	10	10	0	3440	7	-5	305	0
0	32	2	0	22	42	8	10	0	3740	7	-7	1345	0
0	35	3	0	22	40	9	10	0	3238	7	-5	150	0
0	36	3	0	23	35	10	10	0	2432	8	2	2674	0
0	37	2	0	25	38	10	10	0	3134	7	-4	450	0
0	37	4	0	24	39	9	10	0	3172	7	-5	1240	0
0	38	2	0	23	38	8	9	0	3612	7	-2	1421	0
0	38	3	0	22	40	8	9	0	2876	7	-6	500	0
0	41	2	0	26	40	9	10	0	3060	7	-7	1500	0
1	33	2	0	15	38	8	9	0	2630			656	1
1	38	3	1	16	37	10	10	0	2604	7	-3	310	1
1	30	2	0	17	38	10	10	0	2858	7	0	750	1
1	43	5	1	17	38	9	10	0	2782	7	0	1220	1
1	31	4	1	17	38	9	10	0	3104	7	-1	403	1
1	34	4	0	17	38	8	9	0	3036	7	1	948	1
1	29	8	0	18	38	9	10	0	2662	7	1	984	1
1	31	5	0	18	38	7	9	0	2220	7	0	1258	1
1	26	2	1	18	38	8	10	0	2722	7	0	945	1
1	28	1	1	18	38	9	10	0	2642	7	1	710	1
1	32	2	1	18	38	10	10	0	3180	7	1	630	1
1	38	4	0	18	38	7	8	0	4060	7	1	600	1
1	33	2	0	18	38	8	10	0	2130	7	-4	438	1
1	36	2	1	18	38	8	9	0	3176	7	-1	1226	1
1	40	4	0	18	38	9	10	0	2940	7	1	824	1
1	33	2	1	18	38	8	10	0	2118	7	1	755	1
1	30	1	0	19	38	9	10	0	2894			800	1
1	33	3	0	19	36	9	10	0	2570	7	0	2264	1
1	38	2	1	19	38	8	10	0	3006	7	-5	438	1
1	29	5	0	19	38	8	9	0	2852	7	-1	878	1
1	34	4	0	19	38	8	9	0	2662	7	-5	916	1
1	41	5	0	19	37	9	10	0	2662	7	-2	1082	1
1	27	3	1	19	38	8	10	0	2856	7	-4	1183	1
1	31	4	0	19	38	8	9	0	2682	7	-3	576	1
1	36	4	0	19	37	8	9	0	2794	7	-1	928	1
1	37	4	0	19	38	9	10	0	3088	7	0	894	1
1	38	2	0	19	38	8	10	0	2828	7	-1	795	1
1	27	6	0	19	38	8	9	0	3384	7	-1	1248	1
1	34	5	1	19	38	8	9	0	2818	7	-1	1752	1
1	35	2	0	19	38	8	9	0	2952	7	2	1496	1
1	37	3	0	19	38	8	9	0	2420	7	1	1044	1
1	41	6	1	19	38	9	9	0	3298			1000	1
1	34	3	1	20	37	8	10	0	1980	7	0	1090	1
1	36	4	1	20	38	8	9	0	3452	7	-4	592	1
1	39	3	1	20	38	9	10	0	3004	7	3	700	1
1	33	3	0	20	38	9	9	0	2568	7	0	1041	1
1	31	5	1	20	38	10	10	0	3048	7	0	943	1
1	32	9	1	20	38	9	10	0	3356	7	1	1199	1
1	34	4	0	20	37	9	9	0	2836	7	-1	952	1
1	34	2	0	20	38	8	9	0	2980	7	1	694	1
1	35	11	0	20	38	8	9	0	2832	7	0	1030	1
1	36	3	0	20	38	9	10	0	2716	7	-1	638	1
1	38	6	1	20	38	9	10	0	2530	7	0	630	1
1	41	16	0	20	38	4	8	0	2920	7	2	1300	1
1	33	6	0	20	38	9	10	0	2968	7	-1	250	1
1	39	6	1	20	38	9	9	0	2982	7	-1	1220	1
1	41	3	0	20	37	8	9	0	2666	7	-2	911	1
1	34	3	1	20	38	9	10	0	2550	7	2	530	1
1	41	2	0	20	38	9	10	0	2706	7	-1	276	1
1	44	7	0	20	38	9	10	0	3372	7	1	672	1
1	25	5	1	20	38	6	9	0	3118	7	-2	1550	1
1	29	3	1	20	36	9	10	0	2584	7	-1	1010	1
1	34	3	0	20	36	9	9	0	2206	7	-1	720	1
1	36	4	1	20	38	9	10	0	2918	7	-1	1047	1
1	37	4	1	20	38	9	9	0	2824	7	-2	480	1
1	41	3	0	20	38	9	9	0	2612	7	-3	894	1
1	36	2	0	20	40	9	10	0	3512	7	-2	1430	1
1	30	7	0	20	38	9	10	0	2618	7	-1	1078	1
1	32	4	0	20	38	9	10	0	2778	7	-2	1033	1
1	33	2	0	20	38	9	10	0	3080	7	0	916	1
1	36	5	1	20	38	9	9	0	2998	7	2	770	1
1	37	2	0	20	37	9	10	0	2334	7	-1	656	1
1	37	3	0	20	38	8	10	0	3044	7	-1	1454	1
1	40	3	0	20	38	9	10	0	3156	7	1	814	1
1	31	5	0	20	38	9	10	0	3066	7	0	836	1
1	33	3	0	20	38	8	10	0	2836	7	-2	621	1
1	31	3	0	21	38	8	9	0	2650	7	0	454	1
1	35	4	0	21	38	9	10	0	3172	7	-2	1213	1
1	40	5	1	21	37	9	10	0	3020	7	-1	928	1
1	32	3	0	21	38	10	10	0	2814	7	-1	1689	1
1	36	6	0	21	38	8	9	0	3028	7	-1	624	1
1	35	5	0	21	38	8	9	0	2598	7	-2	707	1
1	25	3	0	21	38	8	10	0	2520	7	1	531	1
1	29	4	0	21	37	9	10	0	2910	7	-2	1069	1
1	30	3	0	21	38	10	10	0	3122	7	-2	825	1
1	42	9	0	21	38	9	10	0	3058	7	0	980	1
1	29	2	1	21	38	8	9	0	2876	7	2	631	1
1	31	2	1	21	39	9	9	0	3436	7	-1	662	1
1	41	4	1	21	38	9	10	0	3140	7	2	1002	1
1	25	2	1	21	38	5	7	0	3020	7	2	898	1
1	36	2	0	21	38	9	9	0	2864	7	2	522	1
1	36	4	1	21	37	8	10	0	2742	7	0	964	1
1	40	2	1	21	38	8	9	0	2454	7	0	2454	1
1	30	6	0	22	38	9	10	0	3430	7	0	1164	1
1	34	3	0	22	38	8	10	0	2580	7	0	1365	1
1	39	7	1	22	38	9	10	0	2968	7	0	1004	1
1	27	2	0	22	38	9	10	0	2804	7	-1	895	1
1	29	1	0	22	38	9	10	0	2622	7	-1	928	1
1	35	4	0	22	38	8	9	0	3558	7	2	950	1
1	32	2	0	22	38	8	9	0	2994	7	0	853	1
1	25	3	0	22	38	8	9	0	2962			872	1
1	34	3	1	22	38	8	9	0	2854	7	1	450	1
1	30	3	0	22	38	8	9	0	2792	7	-2	602	1
1	33	4	1	22	38	8	10	0	2816	7	0	1560	1
1	31	6	0	22	38	10	10	0	2346	7	-7	344	1
1	34	3	0	22	38	8	9	0	3058	7	0	942	1
1	27	4	1	22	38	8	10	0	2806	7	-1	436	1
1	40	2	1	22	38	9	10	0	2962	7	-2	800	1
1	41	3	0	22	38	8	9	0	3194	7	-2	991	1
1	32	12	0	22	38	7	8	0	2654	7	1	880	1
1	38	2	0	22	38	8	10	0	3084	7	0	604	1
1	28	2	0	22	38	10	10	0	3352			858	1
1	36	4	0	22	38	7	9	0	1758	7	1	331	1
1	39	5	1	22	38	9	10	0	3086	7	0	634	1
1	28	5	0	23	38	9	10	0	4148	7	-2	1146	1
1	32	5	0	23	38	8	10	0	3212	7	-1	910	1
1	32	4	0	23	38	8	10	0	1988			684	1
1	33	2	1	23	38	10	10	0	3192	7	1	465	1
1	33	5	0	23	38	9	10	0	3272	7	1	1130	1
1	34	3	0	23	38	10	10	0	2866	7	0	1190	1
1	35	5	0	23	38	10	10	0	2068	7	-3	368	1
1	36	4	1	23	37	8	10	0	2630	7	-3	986	1
1	38	2	1	23	36	9	10	0	2718	7	-8	391	1
1	39	7	1	23	38	9	9	0	3042	7	-1	713	1
1	40	3	0	23	39	10	10	0	2792	7	-2	458	1
1	29	3	0	23	38	9	10	0	2862	7	-1	965	1
1	32	6	1	23	38	8	10	0	3186	7	0	767	1
1	36	8	0	23	34	8	9	0	2986	7	-5	1002	1
1	38	2	0	23	37	8	9	0	2662	7	1	645	1
1	37	1	0	23	38	9	10	0	2292	7	-1	261	1
1	46	4	1	23	38	9	10	0	3170	7	1	1330	1
1	38	4	1	23	38	9	10	0	2966	7	0	486	1
1	30	3	0	23	38	10	10	0	2934			1300	1
1	37	4	1	23	39	9	10	0	3012	7	-5	826	1
1	41	6	0	23	37	9	10	0	2752	7	0	1108	1
1	32	2	0	24	37	10	10	0	2604	7	-1	1353	1
1	26	3	0	24	38	9	9	0	3568	7	-2	530	1
1	42	3	1	24	38	5	8	0	2730	7	-8	216	1
1	42	3	1	24	39	10	10	0	3382	7	-2	909	1
1	37	5	0	24	38	9	10	0	3198	7	1	953	1
1	40	3	0	24	38	9	10	0	2434	7	-6	892	1
1	36	2	1	24	38	8	10	0	3218	7	-8	1242	1
1	32	4	1	25	38	9	10	0	3368	7	2	1230	1
1	36	5	1	25	38	9	10	0	2900	7	-4	945	1
1	37	3	1	25	38	8	10	0	2542	7	1	554	1
1	32	2	0	25	38	9	10	0	2922	7	-2	508	1
1	38	3	1	25	38	8	9	0	2766	7	-1	1158	1
1	36	2	0	25	38	7	9	0	2280	7	-2	350	1
1	37	4	1	25	38	8	10	0	3464	7	-2	800	1
1	37	5	1	25	38	8	9	0	3070	7	-1	661	1
1	40	3	1	25	38	8	10	0	2940	7	1	668	1
1	28	2	0	26	38	8	9	0	3006	7	0	1056	1
1	32	5	1	26	38	8	10	0	2552	7	1	600	1
1	40	2	0	26	38	8	9	0	2834	7	-4	1025	1
1	43	6	0	26	38	9	10	0	3352	7	1	330	1
1	27	3	0	27	38	8	10	0	3264	7	2	626	1
1	34	1	1	27	38	8	10	0	2841	7	3	1585	1
1	37	4	1	27	37	8	9	0	3942	7	-1	1720	1
1	38	3	1	27	38	8	10	0	2354	7	0	592	1
1	33	3	0	28	34	6	8	0	2458	7	0	250	1
1	34	15	1	28	37	8	8	0	3150	7	1	1499	1
1	38	3	1	28	38	8	9	0	3208	7	-3	1788	1
1	36	6	0	28	38	6	9	0	2516	7	-1	1100	1
1	29	4	1	28	38	8	9	0	1716	7	-2	678	1
1	39	5	1	28	38	7	8	0	2696	7	-2	1046	1
1	30	5	0	29	38	8	10	0	2706	7	-2	846	1
1	34	5	1	29	37	9	10	0	3290	7	-5	1613	1
1	33	6	0	29	38	9	10	0	3696	7	-4	690	1
1	36	8	1	29	38	9	10	0	2588	7	-1	1148	1
1	40	3	0	29	38	8	10	0	2828	7	-1	966	1
1	29	5	1	29	38	8	9	0	3702	7	2	914	1
1	37	6	0	29	38	6	9	0	3060	7	1	521	1
1	35	3	0	29	38	8	10	0	3162	7	0	1400	1
1	41	4	0	29	38	8	9	0	3174	7	-1	608	1
1	31	2	1	30	37	9	9	0	2348	7	-8	938	1
1	34	2	1	30	38	8	9	0	2540	7	-3	975	1
1	36	4	1	30	38	8	10	0	4198	7	0	1407	1
1	39	4	1	31	38	9	10	0	3206	7	-3	580	1
1	36	3	0	31	37	9	10	0	2536	7	-1	486	1
1	32	3	1	32	38	5	9	0	2902	7	1	1533	1
1	40	4	1	33	38	9	10	0	3372	7	0	1420	1
1	28	2	0	33	38	9	10	0	2396	7	0	576	1
1	28	3	1	34	37	8	10	0	3458	7	2	710	1
1	32	2	1	35	36	7	8	0	3878	7	-12	1484	1
1	33	7	0	36	37	8	10	0	2838	7	-2	315	1
1	22	6	1	37	38	8	9	0	2738	7	-1	684	1
1	35	2	1	38	38	8	9	0	3154	7	5	680	1
1	38	3	1	39	37	9	10	0	2768	7	-1	1700	1
1	38	1	0	39	36	9	10	0	2644	7	-3	1700	1
1	35	3	0	39	37	8	10	0	3170	7	-3	1436	1
1	37	5	1	41	38	8	9	0	2590	7	0	500	1
1	23	4	0	47	38	9	10	0	3692	7	-1	1416	1
1	22	3	1		38	9	10	0	3644	7	2	536	1
1	23	3	0		38	9	10	0	2840	7	-3	2840	1
1	23	2	1		38	10	10	0	2852	7	-2	824	1
1	23	3	0		38	9	10	0	2606	7	-1	966	1
1	25	2	1		37	8	9	0	3186	7	-9	887	1
1	25	3	0		38	8	9	0	3178	7	-2	1112	1
1	26	2	0		37	9	10	0	2962	7	-2	1132	1
1	27	4	0		37	8	10	0	2982	7	-6	770	1
1	27	5	0		38	9	10	0	3426	7	0	401	1
1	28	6	0		38	8	9	0	2340	7	2	1082	1
1	28	5	0		37	9	10	0	2288	7	0	357	1
1	28	5	0		38	9	10	0	3298	7	0	553	1
1	29	6	0		37	8	10	0	3148	7	1	1032	1
1	29	2	0		37	9	10	0	3210	7	0	912	1
1	29	3	1		38	9	10	0	2924	7	3	970	1
1	29	2	0		38	8	10	0	2520	7	0	1090	1
1	29	3	1		38	9	10	0	2360	7	-3	770	1
1	30	4	0		38	9	10	0	2938	7	-1	1568	1
1	30	2	0		38	8	10	0	3322	7	1	840	1
1	30	1	1		38	9	10	0	3424	7	2	1866	1
1	30	3	1		38	9	10	0	2764	7	-1	470	1
1	30	4	0		38	10	10	0	3168	7	0	732	1
1	31	3	0		37	9	10	0	2846	7	-1	800	1
1	32	4	0		38	9	10	0	3908	7	1	1052	1
1	32	3	0		38	9	10	0	2532	7	-3	1340	1
1	32	2	0		38	9	10	0	3068	7	2	1339	1
1	33	2	1		38	8	10	0	2904	7	-4	964	1
1	33	2	0		38	8	10	0	3008	7	-1	776	1
1	33	5	0		38	9	10	0	3364	7	1	1150	1
1	33	4	0		38	9	10	0	3632	7	-2	880	1
1	33	6	1		38	9	10	0	3500	7	-2	886	1
1	34	6	1		36	8	10	0	2754	7	-1	2106	1
1	34	2	0		37	9	10	0	2618	7	-2	766	1
1	34	2	0		38	8	10	0	3124	7	0	558	1
1	35	3	1		37	9	10	0	2962	7	-3	1034	1
1	35	2	0		38	8	10	0	2814	7	0	634	1
1	35	2	1		38	9	10	0	2648	7	-1	1310	1
1	35	2	0		38	9	10	0	3000	7	1	1472	1
1	36	1	1		38	5	9	0	2340	7	-3	728	1
1	36	5	1		37	8	10	0	2606	7	2	1000	1
1	36	6	1		37	10	10	0	2534	7	0	1373	1
1	36	3	0		38	8	10	0	2238	7	-1	447	1
1	36	2	1		38	8	10	0	2548	7	-5	654	1
1	36	3	0		38	9	10	0	3584	7	1	744	1
1	36	3	0		38	9	10	0	3074	7	0	1116	1
1	37	3	1		38	8	9	0	2044	7	-1	402	1
1	37	1	0		35	5	10	0	2168	7	-4	1252	1
1	37	2	0		37	8	10	0	3208	7	-3	562	1
1	37	2	0		38	8	10	0	3114	7	0	350	1
1	37	3	0		38	9	10	0	2834	7	1	740	1
1	37	5	1		38	9	10	0	3292	7	0	1450	1
1	38	3	1		38	8	9	0	3218	7	-1	972	1
1	38	2	0		38	9	10	0	2638	7	-3	808	1
1	39	2	1		38	10	10	0	3460	7	-1	882	1
1	41	5	1		38	9	10	0	3064	7	-5	1196	1
1	24	3	1		38	9	10	0	2840	7	-1		1
1	26	2	1		39	9	9	0	2868	7	1		1
1	26	4	1		40	9	9	0	3190	7	1		1
1	27	3	1		38	8	9	0	2808	7	-2		1
1	29	3	1		36	8	9	0	2684	7	-3		1
1	30	3	1		36	8	9	0	3094	7	-1		1
1	31	2	1		38	8	8	0	2936	7	-1		1
1	32	3	1		34	2	9	0	1788	7	-8		1
1	32	3	1		36	8	9	0	3592	7	-4		1
1	33	3	1		38	8	8	0	2894	7	1		1
1	33	3	1		37	8	9	0	2844	7	-1		1
1	34	3	1		36	5	8	0	1992	7	-1		1
1	34	3	1		38	8	10	0	4036	7	0		1
1	36	3	0		34	6	8	0	2044	7	-4		1
1	36	3	0		37	9	10	0	2942	7	-3		1
1	36	3	0		37	9	10	0	2556	7	0		1
1	36	2	0		38	9	10	0	2542	7	-4	1082	1
1	38	3	0		37	8	8	0	3058	7	-2		1
1	38	3	0		38	9	10	0	3388	7	-1		1
1	38	3	0		38	8	10	0	3150	7	2		1
1	39	3	0		37	8	9	0	2996	7	-3		1
1	39		0		38	8	9	0	2986	7	-2		1
1	39	3	0		38	9	10	0	3062	7	0		1
1	40	3	0		38	8	9	0	2648	7	-1		1
1	40	2	0		38	9	10	0	2556	7	1		1
1	43	4	0		38	8	10	0	3674	7	-1		1
1	44	3	0		37	9	9	0	2902	7	1		1
2	29	6	1	16	43	8	9	0	2268	7	1	256	0
2	32	2	1	18	41	9	10	0	3722	7	-8	782	0
2	36	3	1	18	40	8	8	0	3344	7	-2	438	0
2	31	4	0	19	37	6	9	0	2448	7	-5	871	0
2	22	2	1	19	42	8	10	0	3756	7	-2	1346	0
2	31	6	0	20	41	1	6	1	2820	7	-3	640	0
2	37	4	1	20	40	8	9	0	2396	7	-5	480	0
2	33	1	0	20	40	8	9	0	3178	7	-5	1226	0
2	36	7	0	21	41	1	6	1	3880	7	-19	740	0
2	35	5	0	21	42	9	9	0	2990	7	-7	1100	0
2	38	7	0	21	42	8	10	0	3664	7	-6	900	0
2	36	5	0	22	42	8	8	0	3706	7	1	931	0
2	28	6	0	22	40	1	7	0	3084	7	-13	695	0
2	39	6	1	22	40	5	7	0	3196	7	-3	575	0
2	33	2	0	22	40	10	10	0	3266	7	-5	2118	0
2	29	5	0	24	40	5	7	0	2744	7	-3	696	0
2	39	6	0	24	40	8	9	0	3820	7	-3	1337	0
2	29	4	0	25	41	9	9	0	4236	7	0	598	0
2	36	0	0	25	40	9	9	0	3228	7	-3	1037	0
2	38	7	0	26	41	3	9	0	4008	7	-1	1181	0
2	35	3	1	26	40	8	10	0	2996	7	-1	486	0
2	33	3	0	26	41	10	10	0	3220	7	-3	931	0
2	37	5	1	26	39	9	10	0	3946	7	-2	450	0
2	35	6	0	26	42	8	8	0	3310	7	-4	1349	0
2	35	3	1	26	40	1	9	0	3104	7	-9	1307	0
2	23	1	0	28	41	8	9	0	3648	7	-3	530	0
2	35	2	1	29	41	9	10	0	3478	7	-2	592	0
2	23	2	0	30	41	8	9	0	4010	7	-2	2285	0
2	27	3	0	34	43	9	10	0	2858	7	-7	636	0
2	37	3	1	35	37	8	9	0	3236	7	-7	1290	0
2	35	2	0	39	41	6	7	0	2782	7	-11	791	0
2	29	2	1	20	41	9	10	0	2820	7	-2	656	0
2	29	2	1	21	42	9	10	0	2974	7	-5	230	0
2	33	3	0	23	40	9	10	0	3632	7	-1	474	0
2	34	2	0	25	39	3	7	0	3150	7	-5	930	0
2	34	2	1	19	40	9	10	0	3170	7	-4	1022	0
2	35	3	0	20	42	8	9	0	3590	7	-1	630	0
2	38	1	0	21	39	8	9	0	2438	7	-5	510	0
3	41	3	0	18	39	0	2	1	3584	7	-11	1817	0
3	38	4	1	22	41	6	8	0	3466	7	-16	1170	0
3	26	2	1	28	40	7	8	0	3890	7	-6	992	0
