# Supplementary material for: Reasons for previous Cesarean deliveries impact a woman’s independent decision of delivery mode and the success of trial of labor after Cesarean
Source: BMC Pregnancy Childbirth. 2020 Mar 24;20:170. doi: 10.1186/s12884-020-2833-2 (PMC7092517; doi:10.1186/s12884-020-2833-2)
Supplement: Supplementary file 2 — Additional file 2. [file 12884_2020_2833_MOESM2_ESM.xlsx]

## Sheet: Sheet1
0VBAC 1ERCD 2failed TOLAC 3rupture	age	vaginal delivery	former CS years	ＣＳ時の 陣痛 0なし 1あり	ＢＭＩ	infertility treatment	delivery weeks	Apgar1	Apgar5	Ap5<7	weight	gas	BE	bleeding	epidural	induction	PROM	VBAC0 faild1	40worup
0	36	0	4	0	13	0	39	10	10	0	3492	7	-8	884	0	1	0	0	0
0	28	0	3	0	16	0	36	9	10	0	2204	7	-5	784	0	0	0	0	0
0	32	0	5	0	16	0	39	10	10	0	2828	7	-3	308	0	0	0	0	0
0	32	0	4	1	16	1	40	10	10	0	2826	7	-7	727	0	0	0	0	0
0	32	0	9	0	16	0	38	10	10	0	2834	7	-6	553	0	0	0	0	0
0	34	0	4	0	16	0	38	10	10	0	3030	7	-3	98	0	0	0	0	0
0	35	0	2	0	16	0	40	10	10	0	3210	7	-3	863	0	0	0	0	0
0	37	1	5	0	16	0	39	9	10	0	2966	7	-3	1790	0	0	0	0	0
0	26	0	4	0	16	0	40	8	10	0	2896	7	-4	1870	0	0	0	0	0
0	30	0	2	0	16	0	39	9	10	0	2790	7	-2	797	0	1	0	0	0
0	35	1	3	1	17	0	39	9	9	0	2888	7	-7	97	0	0	0	0	0
0	32	1	4	1	17	0	38	9	10	0	3300	7	-5	800	0	0	0	0	0
0	39	1	5	0	17	1	39	10	10	0	2452	7	-3	576	0	0	1	0	0
0	31	0	3	0	17	0	40	10	10	0	2918	7	-6	87	0	0	0	0	0
0	38	0	6	0	17	0	40	6	7	0	2606	7	-10			0	0	0	0
0	33	0	3	0	17	0	41	8	10	0	2744	7	-2	1221	0	0	0	0	1
0	32	0	2	0	17	0	39	8	9	0	2950	7	-3	450	0	0	0	0	0
0	34	0	3	0	17	0	39	9	10	0	2512	7	-5	212	0	0	0	0	0
0	30	1	2	0	17	0	38	10	10	0	2516	7	-2	135	0	0	0	0	0
0	34	0	2	0	17	0	39	8	8	0	3064	7	-2	1544		0	0	0	0
0	32	0	3	1	17	0	38	10	10	0	2484	7	-5	241	0	0	1	0	0
0	41	0	9	0	17	0	39	10	10	0	3338	7	-1	785	0	0	0	0	0
0	34	0	3	0	17	0	39	8	9	0	2926	7	-7	980	0	0	0	0	0
0	31	1	2	1	17	0	41	10	10	0	3484	7	0	90	0	0	0	0	1
0	42	1	10	0	17	0	35	9	9	0	2478	7	-3	723	0	0	0	0	0
0	32	0	1	1	18	0	40	10	10	0	3194	7	-3	580	0	1	0	0	0
0	41	0	4	0	18	1	41	6	9	0	2428	7	-5	424	0	0	0	0	1
0	24	0	3	0	18	0	38	10	10	0	3134	7	1	351	0	0	0	0	0
0	28	0	3	0	18	0	39	10	10	0	3214	7	-4	165	0	0	1	0	0
0	35	1	14	0	18	0	34	7	8	0	2174	7	-3	389	0	0	1	0	0
0	25	0	3	0	18	0	39	10	10	0	2948	7	-4	534	0	1	0	0	0
0	27	0	2	0	18	0	37	10	10	0	2744	7	-4	112	0	0	0	0	0
0	29	1	3	0	18	0	35	9	10	0	2322	7	-6	109	0	0	0	0	0
0	35	1	3	0	18	0	38	9	9	0	2500	7	-4	45	0	0	0	0	0
0	30	1	5	0	18	0	39	9	10	0	3178	7	0	300	0	0	0	0	0
0	32	1	4	0	18	0	39	10	10	0	2648	7	-4	370	0	0	0	0	0
0	34	1	6	0	18	0	40	8	10	0	2980	7	-1	280	0	0	1	0	0
0	39	1	9	0	18	0	35	9	9	0	2478	7	-3	723	0	0	1	0	0
0	31	1	7	0	18	0	38	10	10	0	2760					0	0	0	0
0	32	0	5	0	18	0	37	10	10	0	2504	7	-3	120	0	0	0	0	0
0	36	0	3	0	18	0	38	10	10	0	2670	7	-6	185	0	0	0	0	0
0	34	1	3	0	18	0	38	9	10	0	2606	7	-5	329	0	0	0	0	0
0	34	0	3	0	18	0	40	3	9	0	3484	8	-1	359		0	0	0	0
0	24	0	2	0	18	0	39	10	10	0	2628	7	-3	520	0	0	0	0	0
0	29	0	2	0	18	0	39	10	10	0	2396	7	-2	409	0	0	0	0	0
0	31	0	4	0	18	0	40	9	10	0	2632	7	-6	304	0	0	0	0	0
0	35	0	2	0	18	1	38	9	10	0	2824	7	-5	370	0	0	0	0	0
0	27	0	5	0	18	0	39	8	10	0	3116	7	-3	234		0	0	0	0
0	30	0	4	1	18	0	41	8	8	0	2590	7	-9	1120	0	0	0	0	1
0	33	0	8	0	18	0	35	8	9	0	2304	7	-5	517	0	0	1	0	0
0	29	1	2	1	18	0	38	8	9	0	3246	7	-4	275	0	0	0	0	0
0	31	0	2	0	18	0	40	9	10	0	3150	7	-2	902		0	0	0	0
0	31	0	2	0	18	0	39	9	10	0	2728	7	-10	310	1	0	0	0	0
0	33	0	5	0	18	1	37	10	10	0	2396	7	-3	458	0	0	0	0	0
0	25	0	2	0	19	0	40	10	10	0	3520	7	-5	1796	0	1	0	0	0
0	26	0	3	1	19	0	40	10	10	0	2952	7	-5	295	0	0	0	0	0
0	30	0	3	1	19	0	38	10	10	0	3226	7	-7	350	0	0	0	0	0
0	31	0	1	0	19	0	40	9	10	0	3162	7	-5	168	0	1	0	0	0
0	33	1	14	0	19	0	39	10	10	0	2564	7	-4	88	0	0	0	0	0
0	38	1	6	1	19	0	38	10	10	0	3158	7	-4	271	0	0	1	0	0
0	29	0	2	0	19	0	39	9	10	0	2560	7	-6	252	0	0	0	0	0
0	29	0	5	1	19	0	39	10	10	0	2906	7	-6	492	0	0	1	0	0
0	29	0	8	1	19	0	39	9	9	0	3142	7	-8	120	0	0	0	0	0
0	30	0	3	0	19	0	40	9	10	0	2868	7	-3	400	0	0	0	0	0
0	32	0	6	1	19	0	39	8	9	0	2692	7	-11	130	0	0	0	0	0
0	37	0	2	1	19	0	39	8	10	0	3270	7	-1	869	0	0	0	0	0
0	40	0	3	0	19	1	38	10	10	0	2824	7	-3	557	0	0	1	0	0
0	30	1	3	0	19	0	40	10	10	0	2906	7	-4	280	0	0	1	0	0
0	30	0	3	0	19	0	39	9	10	0	2590	7	-2	234	0	0	0	0	0
0	32	0	4	1	19	0	41	9	10	0	3676	7	-4	470	1	1	1	0	1
0	33	1	3	1	19	0	40	10	10	0	3114	7	-4	15	0	1	0	0	0
0	35	0	3	0	19	0	40	10	10	0	3216	7	-2	1288	0	1	0	0	0
0	38	0	1	0	19	0	39	9	10	0	3182	7	-5	82	0	0	0	0	0
0	39	0	4	1	19	1	41	8	10	0	3236	7	-7	4048	0	0	0	0	1
0	25	1	5	0	19	0	40	10	10	0	3052	7	-2	22	0	0	0	0	0
0	29	0	3	0	19	0	37	10	10	0	2348	7	-12	340	0	0	0	0	0
0	34	0	4	0	19	0	35	8	9	0	2320	7	-1	876	0	0	1	0	0
0	35	0	10	0	19	0	40	9	9	0	2938	7	-3	188	0	0	0	0	0
0	35	0	3	1	19	0	40	10	10	0	2988	7	-3	1037	0	0	0	0	0
0	30	0	2	1	19	0	40	9	10	0	3602	7	-6	992	0	1	0	0	0
0	31	0	2	0	19	0	39	10	10	0	2986	7	-6	466	0	0	0	0	0
0	31	0	3	0	19	0	40	9	10	0	3066	7	-5	1724	0	1	0	0	0
0	35	1	4	0	19	0	38	10	10	0	2978	7	-5	500	0	0	0	0	0
0	36	0	8	0	19	1	40	10	10	0	2840	7	-5	744	0	0	0	0	0
0	29	0	3	0	19	0	40	10	10	0	3100	7	-6	366	0	0	0	0	0
0	30	0	3	0	19	0	34	5	8	0	2264	7	1	252	1	0	1	0	0
0	32	0	4	0	19	0	39	10	10	0	2552	7	-3	450	0	0	0	0	0
0	33	0	3	0	19	0	38	10	10	0	2820	7	-7	240	0	0	0	0	0
0	33	0	2	0	19	0	40	8	9	0	3302	7	-6	317	0	1	0	0	0
0	35	0	3	1	19	0	34	2	6	1	2332	7	-2	678	0	0	0	0	0
0	35	1	6	1	19	0	40	10	10	0	3114	7	-4	15	0	1	0	0	0
0	37	1	3	0	19	0	37	10	10	0	2362	7	-5	75	0	0	0	0	0
0	25	1	4	1	19	0	37	10	10	0	2520	7	-2	50	0	0	0	0	0
0	27	0	1	0	19	0	41	8	10	0	3138	7	-7	1030	0	0	0	0	1
0	31	0	3	0	19	0	39	9	10	0	3070	7	-4	152	0	0	0	0	0
0	33	0	4	0	19	0	40	10	10	0	3216	7	-6	270	0	0	0	0	0
0	34	1	16	1	19	0	39	8	10	0	3112	7	-4	1115	0	0	0	0	0
0	35	0	7	0	19	0	39	9	10	0	3364	7	-5	505	0	0	0	0	0
0	39	0	6	1	19	1	41	9	10	0	3364	7	-6	576	1	1	0	0	1
0	42	1	13	0	19	0	39	10	10	0	2924	7	-3	235	0	0	0	0	0
0	34	1	3	0	19	0	38	10	10	0	2930	7	-2	656	0	0	0	0	0
0	35	0	3	0	19	1	39	10	10	0	2780	7	-4	1296	0	0	0	0	0
0	36	0	4	1	19	0	39	10	10	0	3354	7	-6	400	0	0	0	0	0
0	38	0	2	0	19	0	39	9	10	0	3370	7	-7	355	0	1	0	0	0
0	27	0	3	0	19	0	38	9	10	0	2646	7	-10	230	0	0	0	0	0
0	28	0	3	0	19	0	34	8	9	0	2634	7	-2	299	0	0	1	0	0
0	29	0	1	1	19	0	39	10	10	0	2954	7	-5	90	0	0	0	0	0
0	33	0	3	0	19	0	41	9	10	0	3012	7	-3	422	0	1	0	0	1
0	34	0	3	0	19	0	36	9	10	0	2752	7	-7	669	0	0	0	0	0
0	39	0	4	0	19	1	41	7	8	0	3010	7	-10	1346	1	1	1	0	1
0	21	0	3	0	19	0	38	9	10	0	3136	7	-3			0	0	0	0
0	29	0	2	0	19	0	40	9	10	0	3046	7	-4	1225	0	0	0	0	0
0	30	0	3	0	19	0	40	9	10	0	3274	7	-10	468	0	1	1	0	0
0	32	0	3	1	19	0	39	10	10	0	3128	7	-4	342	0	0	0	0	0
0	33	0	3	0	19	0	40	4	8	0	3356	7	-20	332	0	0	0	0	0
0	34	1	2	1	19	0	40	9	10	0	2960	7	-3	85	0	1	1	0	0
0	37	1	8	1	19	0	39	9	9	0	2666	7	-5	81	0	0	0	0	0
0	39	0	10	0	19	0	39	8	9	0	3292	7	-6	480	1	1	1	0	0
0	32	0	3	0	19	0	38	9	10	0	2804	7	-4	417		0	0	0	0
0	20	1	3	1	20	0	36	10	10	0	2674	7	-3	621	1	0	1	0	0
0	29	0	2	0	20	0	40	9	10	0	2938	7	-6	141	0	0	0	0	0
0	30	0	6	0	20	0	39	9	10	0	2660	7	-8	560	0	0	0	0	0
0	36	0	4	0	20	1	38	9	10	0	3230	7	-1	786	0	0	0	0	0
0	36	0	2	0	20	0	41	10	10	0	3482	7	-4	481	0	0	0	0	1
0	37	0	4	0	20	1	40	9	10	0	3290	7	-6	173	0	0	0	0	0
0	41	1	2	0	20	0	38	10	10	0	2856	7	-5	368	0	0	0	0	0
0	26	1	4	0	20	0	39	9	10	0	3096	7	0	283	0	0	0	0	0
0	27	0	5	0	20	0	42	9	10	0	2902	7	-5	631	0	0	0	0	1
0	33	0	3	0	20	0	37	9	10	0	2522	7	-2	320	0	0	0	0	0
0	36	0	3	0	20	0	35	9	10	0	2198	7	-7	206	0	0	0	0	0
0	40	0	3	0	20	0	40	10	10	0	2958	7	-5	577	0	1	0	0	0
0	34	0	3	0	20	0	40	10	10	0	2850	7	-4	624		0	0	0	0
0	32	1	4	0	20	0	39	9	9	0	2808	7	-5	1207	0	0	0	0	0
0	32	0	4	0	20	0	40	10	10	0	2830	7	-5	263	0	0	0	0	0
0	33	0	3	0	20	0	39	9	10	0	3148	7	-5	998	0	0	0	0	0
0	35	0	6	0	20	1	41	10	10	0	3194	7	-5	1159	0	0	1	0	1
0	36	0	3	1	20	0	39	9	10	0	2724	7	-3	415	1	1	1	0	0
0	40	0	3	0	20	1	41	9	10	0	3568	7	-1	1769	0	1	1	0	1
0	24	0	4	0	20	0	36	10	10	0	2888	7	-7	691	0	0	0	0	0
0	24	0	2	0	20	0	38	9	10	0	2922	7	-6	190	0	0	0	0	0
0	28	0	3	0	20	0	39	10	10	0	2988	7	-5	481	0	0	0	0	0
0	31	0	2	0	20	0	40	10	10	0	2638	7	-5	920	0	0	0	0	0
0	33	0	3	0	20	0	39	10	10	0	2826	7	-4	1427	0	0	0	0	0
0	35	0	3	0	20	0	37	3	8	0	2228	7	-12	367	0	0	1	0	0
0	40	0	2	0	20	1	39	9	10	0	3324	7	-5	1335	0	0	0	0	0
0	40	1	3	1	20	0	39	10	10	0	3900	7	-2	1870	0	0	0	0	0
0	28	0	8	0	20	0	39	9	10	0	2930	7	-5	91	0	0	0	0	0
0	29	0	3	1	20	0	40	8	10	0	2672	7	-5	400	0	0	0	0	0
0	39	0	3	0	20	0	40	9	9	0	2882	7	-8	929		0	0	0	0
0	24	0	2	1	20	0	39	9	10	0	3024	7	-4	400	0	0	0	0	0
0	27	0	2	0	20	0	40	10	10	0	2992	7	-4	300	0	0	0	0	0
0	28	0	2	1	20	0	39	8	9	0	3158	7	-6	1700	0	0	0	0	0
0	30	0	3	1	20	0	37	10	10	0	3050	7	-5	603	0	0	0	0	0
0	33	0	2	0	20	0	36	10	10	0	2970	7	-2	135	0	0	0	0	0
0	33	0	3	1	20	0	38	10	10	0	3054	7	-6	71	0	0	0	0	0
0	36	0	2	0	20	0	38	9	9	0	3024	7	-7	1413	1	1	1	0	0
0	42	0	3	0	20	0	42	9	10	0	3658	7	-7	1000	0	0	0	0	1
0	33	0	2	0	20	0	37	9	10	0	2172	7	-6	830	0	0	0	0	0
0	34	1	2	0	20	0	38	10	10	0	2502	7	-5	865	0	0	0	0	0
0	38	0	5	0	20	0	38	5	9	0	3102	7	-13	370		0	0	0	0
0	31	0	4	0	20	0	39	9	9	0	3046	7	-11	798	0	0	0	0	0
0	35	0	3	0	20	0	38	9	10	0	2832	7	-3	45	0	0	0	0	0
0	40	0	3	1	20	0	39	9	9	0	2898	7	-5	450	0	0	0	0	0
0	39	1	9	0	20	0	40	8	9	0	3114	7	-4	325	0	0	1	0	0
0	39	1	9	0	20	1	40	10	10	0	2596	7	-5	459	0	0	0	0	0
0	36	0	3	0	20	0	42	8	9	0	3636	7	-7	418		0	0	0	1
0	29	0	2	0	20	0	39	9	10	0	3318	7	-5	428	0	1	0	0	0
0	32	0	8	0	20	0	37	10	10	0	2840	7	-4	1100	0	0	0	0	0
0	33	0	2	0	20	0	40	10	10	0	2868	7	-3	215	0	0	0	0	0
0	34	0	6	0	20	0	39	9	10	0	2982	7	-6	440	0	0	0	0	0
0	37	0	2	0	20	0	39	10	10	0	2742	7	-8	320	0	0	1	0	0
0	38	0	3	0	20	0	39	10	10	0	3378	7	-3	307	1	1	1	0	0
0	40	0	11	1	20	1	39	7	9	0	2738	7	-8	1503	1	1	0	0	0
0	24	0	1	1	20	0	40	5	7	0	2530			255	0	0	0	0	0
0	29	0	3	0	20	0	37	10	10	0	2452	7	-4	226	0	0	0	0	0
0	30	0	3	0	20	0	41	10	10	0	3214	7	-8	284	0	1	0	0	1
0	31	0	3	0	20	0	36	9	10	0	2568	7	-5	875	0	0	1	0	0
0	33	0	7	0	20	0	41	9	10	0	3314	7	-6	243	0	0	0	0	1
0	34	0	2	0	20	0	42	8	9	0	4252	7	-3	955	0	0	0	0	1
0	39	0	3	1	20	1	40	9	10	0	3202	7	-2	165	0	1	1	0	0
0	44	0	3	0	20	0	39	8	10	0	3520	7	-5	610	0	0	0	0	0
0	32	1	2	0	20	0	36	9	10	0	2436	7	-4	170	0	0	0	0	0
0	32	1	3	0	20	0	39	10	10	0	3134	7	-2	35	0	0	0	0	0
0	29	0	2	0	20	0	40	9	10	0	3200	7	-1	190	0	0	0	0	0
0	39	0	3	0	20	0	39	8	8	0	2542	7	-3	596	0	1	1	0	0
0	30	1	2	1	20	0	36	8	9	0	2062	7	-7	478		0	0	0	0
0	31	0	4	0	20	0	39	9	10	0	3024	7	-4	615		0	0	0	0
0	39	0	3	0	20	0	39	9	10	0	3030	7	-3	464		0	0	0	0
0	29	0	3	1	21	0	41	10	10	0	2834	7	-5	1979	0	0	1	0	1
0	31	0	3	1	21	0	38	9	10	0	2554	7	-6	563	0	0	0	0	0
0	34	0	2	0	21	0	41	10	10	0	2860	7	-8	423	0	0	0	0	1
0	35	0	2	0	21	0	40	7	9	0	3584	7	-11	51	1	1	1	0	0
0	39	1	3	1	21	0	41	10	10	0	2932	7	-2	64	0	0	0	0	1
0	33	1	13	1	21	0	40	5	8	0	3210	7	-10	1229		0	1	0	0
0	38	0	8	1	21	0	40	9	10	0	3648	7	-5	400	0	1	1	0	0
0	38	1	5	0	21	0	40	8	9	0	3408	7	-5	510	0	1	0	0	0
0	27	1	6	1	21	0	40	8	9	0	2690	7	-6	283	0	0	0	0	0
0	40	0	2	0	21	1	38	8	9	0	3630	7	-4	1060	0	0	1	0	0
0	31	1	3	0	21	0	40	9	10	0	3128	7	-6	454	0	0	0	0	0
0	34	1	4	0	21	0	40	9	10	0	3224	7	-3	525	0	1	0	0	0
0	35	1	4	1	21	0	38	8	10	0	2474	7	-4	105	0	1	0	0	0
0	31	1	9	0	21	1	39	9	10	0	2722	7	2	330	0	0	0	0	0
0	31	0	3	0	21	0	42	10	10	0	4004	7	-3	96	0	1	0	0	1
0	32	1	9	0	21	0	40	9	10	0	3034	7	-2	132	0	0	0	0	0
0	33	0	4	0	21	1	42	7	9	0	3478	7	-7	2284	0	1	1	0	1
0	34	0	4	0	21	1	38	10	10	0	2982	7	-3	208	0	0	0	0	0
0	36	0	3	0	21	0	39	10	10	0	2418	7	-4	640	0	1	1	0	0
0	38	0	3	0	21	0	38	10	10	0	2732	7	-5	325	0	0	0	0	0
0	38	0	5	0	21	0	41	9	10	0	2936	7	-4	1100	0	0	0	0	1
0	34	0	3	0	21	0	39	9	10	0	3170	7	-1	716		0	0	0	0
0	23	0	2	0	21	0	41	10	10	0	2788	7	-5	384	0	0	0	0	1
0	24	0	0	0	21	0	39	9	10	0	3400	7	-8	510	0	0	0	0	0
0	28	0	3	1	21	0	39	10	10	0	2840	7	-6	300	0	0	0	0	0
0	28	0	3	0	21	1	39	9	10	0	3102	7	-2	1152	1	1	0	0	0
0	29	0	8	0	21	0	39	9	10	0	4046			1240	0	0	1	0	0
0	32	1	6	0	21	0	39	9	10	0	2664	7	-4	430	0	0	0	0	0
0	32	1	9	1	21	0	39	8	9	0	3078	7	-5	852	0	0	0	0	0
0	33	0	1	0	21	0	37	10	10	0	2442	7	-9	50	0	0	0	0	0
0	34	1	2	0	21	0	40	10	10	0	2710	7	-5	916	0	1	1	0	0
0	34	0	4	1	21	0	40	10	10	0	3170	7	-1	278	0	0	0	0	0
0	35	1	9	1	21	0	38	10	10	0	3002	7	-4	255	0	0	0	0	0
0	36	0	5	1	21	0	39	10	10	0	3152	7	-4	257	0	0	0	0	0
0	38	0	1	0	21	0	39	9	10	0	3104	7	-5	480	0	0	0	0	0
0	43	0	3	0	21	2	41	9	10	0	3172	7	-3	830	0	0	0	0	1
0	33	1	3	1	21	0	39	9	10	0	3618	7	-4	494	0	0	0	0	0
0	38	1	3	0	21	0	38	10	10	0	3334	7	-3	100	0	0	0	0	0
0	26	0	3	0	21	0	40	10	10	0	3146	7	-5	110	0	0	0	0	0
0	26	0	2	1	21	0	40	10	10	0	3848	7	-1	847	0	0	0	0	0
0	28	0	2	1	21	0	39	10	10	0	3178	7	-3	718	0	0	0	0	0
0	29	0	5	0	21	0	37	9	10	0	2898	7	-6	523	0	0	0	0	0
0	30	0	2	0	21	0	40	10	10	0	2778	7	-7	511	0	0	1	0	0
0	33	0	3	1	21	0	42	9	10	0	3128	7	-5	291	0	1	0	0	1
0	34	0	2	0	21	0	41	9	10	0	3164	7	4	1272	0	0	0	0	1
0	38	1	10	0	21	0	38	9	10	0	2386	7	-6	195	0	0	0	0	0
0	39	0	4	0	21	1	40	9	10	0	3592	7	-2	190	0	0	0	0	0
0	40	0	2	0	21	0	39	10	10	0	3876	7	-1	508	0	0	0	0	0
0	41	1	11	0	21	0	38	9	10	0	2506	7	-2	169	0	0	1	0	0
0	28	0	2	0	21	0	38	9	10	0	2908	7	-3	200	0	1	0	0	0
0	32	0	3	0	21	1	40	9	10	0	3290	7	-6	950	0	0	0	0	0
0	40	0	3	0	21	1	38	9	10	0	2608	7	-3	901		0	0	0	0
0	25	0	2	0	21	0	39	10	10	0	2976	7	-6	350	0	0	1	0	0
0	30	0	3	0	21	0	41	9	10	0	2820	7	-5	745	0	0	0	0	1
0	32	0	3	1	21	0	39	10	10	0	3040	7	-4	694	0	0	1	0	0
0	28	0	2	1	21	0	41	8	9	0	2888	7	-3	236	0	1	1	0	1
0	29	0	2	0	21	0	39	9	10	0	2638	7	-4	138	0	0	0	0	0
0	30	0	3	0	21	0	39	9	10	0	3410			200	0	0	0	0	0
0	31	1	4	0	21	0	40	8	10	0	3042	7	-4	586	0	0	0	0	0
0	31	0	3	0	21	0	41	10	10	0	3182	7	-4	350	0	1	0	0	1
0	36	1	5	1	21	0	40	10	10	0	3388	7	-6	430	0	0	0	0	0
0	37	0	4	0	21	0	41	10	10	0	3190	7	-7	895	0	0	0	0	1
0	38	0	9	0	21	0	40	9	10	0	4074	7	-7	507	0	1	0	0	0
0	36	1	7	0	21	0	37	8	10	0	1444	7	-1	90	0	0	1	0	0
0	40	0	2	0	22	1	40	8	9	0	2920	7	-8	1471	0	1	0	0	0
0	23	0	2	0	22	0	37	10	10	0	2742	7	-2	372	0	0	0	0	0
0	25	0	3	0	22	1	37	10	10	0	2726	7	0	137	0	0	1	0	0
0	34	0	5	0	22	0	41	9	10	0	3252	7	-7	952	0	0	1	0	1
0	30	1	3	0	22	0	40	9	10	0	3284	7	-7	298	0	0	0	0	0
0	27	0	2	0	22	0	35	8	9	0	2496	7	-3	241		0	0	0	0
0	32	0	4	0	22	0	41	10	10	0	3514	7	-5	83	0	0	0	0	1
0	29	1	3	0	22	0	39	10	10	0	3186	7	-2	350	0	0	0	0	0
0	28	0	6	0	22	0	40	9	9	0	3806	7	-3	1267	1	1	0	0	0
0	36	0	2	0	22	1	41	8	10	0	3776	7	-5	1248	0	0	0	0	1
0	39	0	3	0	22	1	39	8	10	0	2866	7	-4	228	0	0	0	0	0
0	39	0	6	0	22	0	39	9	10	0	3028	7	-4	50	0	0	0	0	0
0	28	1	3	0	22	0	38	10	10	0	2960	7	-3	165	0	0	0	0	0
0	35	1	4	1	22	0	38	9	10	0	2766	7	-2	302	0	0	0	0	0
0	26	0	2	1	22	0	40	9	10	0	2664	7	-4	650	0	0	0	0	0
0	27	0	3	0	22	0	40	10	10	0	3140	7	-6	145	0	0	0	0	0
0	28	0	4	1	22	0	42	9	9	0	4018	7	-5	475	1	1	0	0	1
0	31	0	6	0	22	0	39	10	10	0	3110	7	-2	102	0	0	0	0	0
0	32	0	3	1	22	0	39	10	10	0	3104	7	-6	200	0	0	0	0	0
0	33	1	2	1	22	0	39	9	10	0	3214	7	-6	371	0	0	0	0	0
0	33	0	3	0	22	0	41	9	9	0	4060	7	-6	1037	0	1	0	0	1
0	40	1	2	1	22	0	38	10	10	0	3336	7	-3	54	0	0	0	0	0
0	23	0	3	0	22	0	34	4	8	0	1540	7	-2	676	0	0	1	0	0
0	29	0	3	1	22	0	40	10	10	0	2956	7	-3	299	0	0	0	0	0
0	33	0	3	0	22	0	39	9	10	0	2946	7	-5	1357	1	0	0	0	0
0	36	1	5	0	22	0	40	10	10	0	3116	7	-3	79	0	0	0	0	0
0	30	0	3	0	22	0	35	7	8	0	2606	7	-5	470		0	0	0	0
0	31	0	4	0	22	0	39	9	10	0	2976	7	-2	235	0	0	0	0	0
0	32	0	6	1	22	1	39	10	10	0	3274	7	-5	930	0	0	0	0	0
0	38	0	2	0	22	0	40	8	9	0	3526	7	-4	699		0	0	0	0
0	33	0	6	0	22	0	41	9	10	0	3510	7	-7	1370	0	1	1	0	1
0	34	1	8	1	22	0	39	8	10	0	3858	7	-8	190	0	0	0	0	0
0	33	0	4	0	22	0	39	8	9	0	3094	7	-7	519	0	0	1	0	0
0	34	0	4	1	22	0	41	9	10	0	2930	7	-6	802	0	0	0	0	1
0	35	0	2	1	22	0	41	10	10	0	3070	7	-2	282	0	0	0	0	1
0	36	1	7	0	22	0	38	9	10	0	3306	7	-1	71	0	0	0	0	0
0	36	0	3	0	22	0	40	10	10	0	3446	7	-4	1651	0	0	0	0	0
0	42	1	3	1	22	0	40	9	9	0	2904	7	-4	240		0	0	0	0
0	27	0	3	1	23	0	41	9	10	0	3726	7	-2	274	0	0	0	0	1
0	30	0	2	0	23	0	39	10	10	0	2544	7	-2	992	0	0	0	0	0
0	32	1	8	1	23	0	39	8	10	0	3576	7	-7	509	0	0	0	0	0
0	33	0	2	1	23	0	40	8	10	0	3492	7	-8	410	0	0	1	0	0
0	28	1	3	0	23	0	37	8	9	0	3502	7	-5	450	0	0	0	0	0
0	38	1	6	1	23	0	38	10	10	0	3262	7	-3	1409	0	1	0	0	0
0	22	1	11	1	23	0	34	7	7	0	2510	7	-2	539		0	0	0	0
0	29	0	7	0	23	0	40	9	9	0	3522	7	-6	762		0	0	0	0
0	27	0	4	0	23	0	39	9	10	0	2748	7	-7	112	0	0	0	0	0
0	35	1	4	1	23	0	38	10	10	0	2950	7	-5	286	0	0	0	0	0
0	37	0	2	0	23	0	37	10	10	0	2756	7	-3	185	0	0	1	0	0
0	40	0	4	0	23	0	38	10	10	0	2730	7	-6	582	0	0	1	0	0
0	26	0	3	0	23	0	38	9	10	0	3802	7	-8	1097	0	0	0	0	0
0	32	0	9	0	23	0	40	10	10	0	2886	7	-5	975	0	0	0	0	0
0	34	0	3	1	23	0	41	9	9	0	2742	7	-10	150	0	1	0	0	1
0	34	0	2	0	23	1	39	9	10	0	2986	7	-5	877	1	1	1	0	0
0	35	1	7	0	23	0	38	8	9	0	2202	7	-3	1120	0	1	0	0	0
0	28	1	6	1	23	0	40	9	10	0	3650	7	-1	262	0	0	0	0	0
0	28	0	2	0	23	0	37	10	10	0	3786	7	-3	611	0	0	0	0	0
0	30	0	4	0	23	0	40	9	10	0	3552	7	-5	700	0	1	0	0	0
0	31	0	6	0	23	0	40	5	10	0	3394	7	-9	730	0	0	0	0	0
0	31	1	3	0	23	0	39	10	10	0	3762	7	-5	691	0	0	0	0	0
0	29	0	3	0	23	0	40	8	9	0	3254	7	-5	770	0	1	1	0	0
0	30	0	5	0	23	0	41	9	10	0	3382	7	-6	609	0	1	0	0	1
0	30	1	3	0	23	0	40	10	10	0	3442	7	-2	165	0	0	0	0	0
0	32	0	3	0	23	0	40	10	10	0	2916	7	-6	808	1	1	0	0	0
0	34	0	5	0	23	0	39	8	10	0	2378	7	-5	130	0	0	0	0	0
0	35	0	5	0	23	1	42	9	9	0	3294	7	-4	606	1	1	0	0	1
0	29	0	2	0	23	0	41	9	10	0	3464	7	-9	1142	0	1	0	0	1
0	31	0	11	0	23	0	41	9	10	0	3177	7	-7	110	0	0	0	0	1
0	35	0	2	0	23	0	39	10	10	0	3156	7	-8	1450	0	0	0	0	0
0	38	0	4	0	23	0	40	10	10	0	2852	7	-7	165	0	0	0	0	0
0	38	1	2	0	23	0	38	9	10	0	3048	7	-3	93	0	0	0	0	0
0	40	0	7	0	23	0	39	10	10	0	3342	7	-4	354	0	0	0	0	0
0	31	1	3	0	23	0	40	10	10	0	3570	7	-3	1010	0	1	0	0	0
0	36	1	6	1	23	0	40	10	10	0	3068	7	-4	430	0	0	0	0	0
0	28	0	2	0	23	0	40	10	10	0	2880	7	-6	216	0	0	1	0	0
0	30	0	2	0	23	0	42	8	10	0	3686	7	-7	1055	0	1	0	0	1
0	35	0	9	1	23	0	37	9	10	0	2840	7	-5	682	0	0	0	0	0
0	34	1	8	0	23	0	39	7	9	0	3292	7	-10	803	0	0	0	0	0
0	43	0	5	1	23	1	39	2	6	1	3146	7	-14	672	0	1	0	0	0
0	33	0	5	1	23	0	36	8	8	0	3408	7	-3	1706	0	0	1	0	0
0	39	0	5	1	23	0	41	9	10	0	2634	7	-6	734	0	0	1	0	1
0	34	0	2	1	23	0	40	9	10	0	3352	7	-5	1098	0	0	0	0	0
0	28	0	3	1	24	0	39	10	10	0	3434	7	-6	231	0	0	0	0	0
0	30	1	3	1	24	0	35	8	9	0	2468	7	-5	196		0	0	0	0
0	32	0	4	1	24	0	39	9	10	0	3280	7	-4	493	0	1	1	0	0
0	41	0	7	1	24	0	40	9	10	0	3602	7	-6	680	0	0	0	0	0
0	23	0	1	1	24	0	41	9	10	0	3166	7	-4	443	0	0	0	0	1
0	32	0	4	0	24	0	40	10	10	0	3188	7	-7	252	0	0	1	0	0
0	37	0	13	1	24	0	37	8	9	0	1884	7	-7	594	0	0	1	0	0
0	29	0	2	0	24	0	39	8	10	0	2958	7	-9	1196	0	0	0	0	0
0	29	0	3	1	24	0	40	10	10	0	3438	7	-3	465	0	0	0	0	0
0	31	1	4	0	24	0	39	8	10	0	2942	7	-4	335	0	0	0	0	0
0	30	1	4	0	24	0	40	10	10	0	3068	7	-2	646	0	1	0	0	0
0	27	1	3	0	24	0	40	9	10	0	4008	7	-5	250	0	0	0	0	0
0	31	0	4	0	24	0	41	9	10	0	2734	7	-9	40	0	0	0	0	1
0	33	1	10	0	24	0	40	8	10	0	2964	7	-2	181	0	0	0	0	0
0	35	0	3	0	24	0	40	9	10	0	3820	7	-3	1160	0	1	0	0	0
0	42	0	6	0	24	0	41	9	10	0	3660	7	-5	452	0	1	0	0	1
0	32	1	2	0	24	0	39	9	10	0	3704	7	-5	650	0	0	0	0	0
0	32	0	7	0	24	0	39	9	10	0	3704	7	-5	650		0	0	0	0
0	30	0	5	1	24	0	41	10	10	0	3010	7	-3	759	0	1	1	0	1
0	32	0	3	1	24	0	39	9	10	0	2914	7	-5	362	0	0	0	0	0
0	36	0	3	1	24	0	41	7	9	0	4056	7	-8	1900	0	1	0	0	1
0	34	0	3	0	24	0	40	9	10	0	3360	7	-4	500	0	0	0	0	0
0	38	0	3	0	24	0	37	10	10	0	2560	7	-1	63	0	0	0	0	0
0	40	1	5	0	24	0	36	9	9	0	2740	7	-6	230	0	0	0	0	0
0	35	0	3	0	25	1	38	8	10	0	2750	7	-6	834	0	0	0	0	0
0	28	0	2	0	25	0	39	10	10	0	3064	7	-4	1650	0	1	0	0	0
0	31	0	4	1	25	0	40	8	9	0	3418	7	-6	682	0	1	0	0	0
0	35	0	3	0	25	0	38	8	9	0	3386	7	-5	253	0	0	0	0	0
0	31	1	3	0	25	0	39	9	10	0	2994	7	-2	652	0	0	1	0	0
0	30	0	2	0	25	0	40	8	10	0	3094	7	-5	586	0	0	1	0	0
0	30	0	2	0	25	0	39	10	10	0	3138	7	-5	1037	0	0	0	0	0
0	38	0	4	0	25	0	40	10	10	0	3732	7	-4	872	0	0	0	0	0
0	34	1	4	1	25	0	36	8	9	0	1948	7	-7	220		0	0	0	0
0	29	1	2	0	25	0	37	8	9	0	2314	7	-3	2750	0	0	0	0	0
0	33	0	4	0	25	0	39	9	10	0	2444	7	-3	332	0	0	0	0	0
0	24	1	3	1	25	0	40	8	9	0	2908	7	-8	462		0	0	0	0
0	31	0	2	0	26	0	40	9	10	0	2900	7	-6	160	0	0	0	0	0
0	35	0	4	1	26	0	34	9	9	0	2330	7	-3	360	0	1	1	0	0
0	34	0	2	1	26	0	41	8	10	0	2850	7	-6	1346	0	1	0	0	1
0	25	0	5	0	26	0	40	9	10	0	3682	7	-3	1776	0	1	0	0	0
0	29	0	3	1	26	0	34	7	9	0	2400	7	-3	430	0	0	0	0	0
0	25	0	1	1	26	1	41	9	10	0	3718	7	-6	522	1	1	0	0	1
0	36	0	7	0	26	0	38	9	10	0	3328	7	-3	260	0	0	0	0	0
0	29	0	2	0	26	0	40	10	10	0	3368	7	-6	1710	0	0	0	0	0
0	39	0	2	1	26	0	41	9	10	0	3228	7	-9	614	0	1	0	0	1
0	32	0	5	0	27	0	40	10	10	0	3082	7	-5	140	0	0	0	0	0
0	37	0	4	1	27	0	38	10	10	0	2922	7	-2	442	0	0	0	0	0
0	33	0	3	1	27	1	39	9	9	0	2942	7	-3	734	0	0	0	0	0
0	31	0	5	1	27	1	38	10	10	0	3100	7	-4	359	0	0	0	0	0
0	30	0	4	1	28	0	36	9	10	0	2390	7	-4	452	0	0	1	0	0
0	32	0	3	1	28	0	40	8	10	0	3562	7	-6	595	0	0	0	0	0
0	29	0	1	0	28	0	41	7	9	0	3144	7	-6	708	0	0	0	0	1
0	35	0	5	0	28	0	39	9	10	0	2932	7	-5	500	1	0	1	0	0
0	28	0	2	0	28	0	34	6	8	0	2154	7	-5	287	0	0	0	0	0
0	32	0	5	0	29	0	37	9	10	0	2166	7	-8	194	0	0	1	0	0
0	32	0	3	1	29	0	41	9	9	0	2544	7	-3	975	1	1	0	0	1
0	23	0	5	0	29	0	40	8	9	0	3496	7	-9	469		0	0	0	0
0	34	1	7	1	29	0	40	10	10	0	3512	7	-5	1052	0	0	0	0	0
0	25	0	2	0	29	0	40	10	10	0	3224	7	-4	380	0	0	0	0	0
0	34	0	3	0	29	0	40	8	9	0	3302	7	-10	1755	0	0	1	0	0
0	29	0	4	0	29	1	36	10	10	0	2886	7	-6	461	0	0	0	0	0
0	27	0	3	1	29	0	38	9	10	0	3218	7	-4	1250	0	0	0	0	0
0	35	1	5	0	30	0	39	9	10	0	2682	7	-4	217	0	0	0	0	0
0	33	1	7	0	30	0	38	9	10	0	3218	7	-2	122	0	0	0	0	0
0	24	0	3	0	30	0	40	8	9	0	3930	7	-4			0	0	0	0
0	32	0	2	1	30	0	40	10	10	0	3424	7	-8	781	0	0	0	0	0
0	34	1	6	1	30	0	41	9	10	0	3826	7	-9	314	1	1	1	0	1
0	36	0	4	0	30	0	39	7	9	0	3366	7	-3	650		0	0	0	0
0	29	1	6	1	31	0	38	10	10	0	2988	7	-4	545	0	0	0	0	0
0	29	0	4	0	31	0	40	10	10	0	3744	7	-8	300	0	1	1	0	0
0	38	0	1	0	31	0	41	10	10	0	3644	7	-4	568	0	0	0	0	1
0	42	0	5	0	31	1	42	8	8	0	3754	7	-10	900	0	1	0	0	1
0	34	0	3	0	32	1	38	10	10	0	3574	7	-3	1900	0	0	0	0	0
0	39	1	3	1	33	0	40	9	9	0	3998	7	-3	1450		0	0	0	0
0	23	1	4	1	34	0	40	5	8	0	3448	7	-7	2056		0	0	0	0
0	27	0	3	0	34	0	41	8	8	0	3154	7	-6	2751	0	1	1	0	1
0	29	0	4	0	34	0	41	9	10	0	3516	7	-3	1268	0	0	0	0	1
0	30	0	2	0	35	0	38	9	10	0	3216	7	-1	717	0	1	0	0	0
0	31	0	4	0	35	1	41	9	10	0	3588	7	-6	682	1	0	0	0	1
0	30	1	7	0	37	0	39	8	8	0	3700	7	-3	3740	0	0	0	0	0
0	32	0	2	0	37	1	42	9	10	0	3742	7	-9	1921	0	1	0	0	1
0	34	1	3	1	39	0	39	8	9	0	3302	7	-3	774		0	0	0	0
0	29	0	2	0	41	0	34	10	10	0	2892	7	-1	1221	0	0	0	0	0
0	30	1	3	1	43	1	40	8	9	0	3830	7	-6	314		0	0	0	0
0	25	0	2	1	18	0	42	10	10	0	4144	7	-7	350	0	0	0	0	1
0	26	0	1	1	19	0	42	8	10	0	4030	7	-10	380	0	0	0	0	1
0	28	0	4	0	20	0	41	9	10	0	3502	7	-1	502	0	1	0	0	1
0	30	0	3	0	21	0	40	10	10	0	3440	7	-5	305	0	0	0	0	0
0	32	0	2	0	22	0	42	8	10	0	3740	7	-7	1345	0	0	0	0	1
0	35	0	3	0	20	0	40	9	10	0	3238	7	-5	150	0	0	0	0	0
0	36	0	3	0	19	0	35	10	10	0	2432	8	2	2674	0	0	1	0	0
0	37	0	2	0	23	0	39	9	10	0	3172	7	-5	1240	1	0	0	0	0
0	38	0	4	0	25	0	38	8	9	0	3612	7	-2	1421	0	0	0	0	0
0	41	0	2	0	26	0	40	9	10	0	3060	7	-7	1500	0	0	0	0	0
0	37	1	3	0	22	0	38	10	10	0	3134	7	-4	450	0	0	0	0	0
0	38	1	2	0	23	0	40	8	9	0	2876	7	-6	500	0	0	0	0	0
2	29	0	6	1	16	0	43	8	9	0	2268	7	1	256	0	0	0	1	1
2	32	0	2	1	18	0	41	9	10	0	3722	7	-8	782	0	0	1	1	1
2	36	0	3	0	18	0	40	8	8	0	3344	7	-2	438		0	1	1	0
2	31	0	4	0	19	0	37	6	9	0	2448	7	-5	871	1	1	0	1	0
2	22	0	2	1	19	0	42	8	10	0	3756	7	-2	1346	0	0	0	1	1
2	31	0	6	0	20	0	41	1	6	1	2820	7	-3	640	0	0	0	1	1
2	37	0	4	1	20	0	40	8	9	0	2396	7	-5	480	0	0	0	1	0
2	33	0	1	0	20	0	40	8	9	0	3178	7	-5	1226	0	0	1	1	0
2	36	1	7	0	21	1	41	1	6	1	3880	7	-19	740	0	0	0	1	1
2	35	0	5	0	21	0	42	9	9	0	2990	7	-7	1100	1	1	1	1	1
2	38	0	7	0	21	1	42	8	10	0	3664	7	-6	900	0	1	1	1	1
2	35	0	5	1	22	0	40	1	9	0	3104	7	-9	1307			0	1	0
2	36	0	6	0	22	1	42	8	8	0	3706	7	1	931	0	1	0	1	1
2	28	0	6	0	22	1	40	1	7	0	3084	7	-13	695	0	0	1	1	0
2	39	0	2	1	22	0	40	5	7	0	3196	7	-3	575	1	0	1	1	0
2	33	0	5	0	22	1	40	10	10	0	3266	7	-5	2118	0	0	1	1	0
2	29	0	6	0	24	0	40	5	7	0	2744	7	-3	696	1	1	1	1	0
2	39	0	4	0	24	0	40	8	9	0	3820	7	-3	1337	0	0	1	1	0
2	29	0	0	0	25	0	41	9	9	0	4236	7	0	598	0	0	0	1	1
2	36	0	7	0	25	0	40	9	9	0	3228	7	-3	1037	0	1	0	1	0
2	38	0	3	0	26	0	41	3	9	0	4008	7	-1	1181	0	0	1	1	1
2	35	0	3	1	26	1	40	8	10	0	2996	7	-1	486	1	0	0	1	0
2	33	0	5	0	26	0	41	10	10	0	3220	7	-3	931	0	0	0	1	1
2	37	0	6	1	26	0	39	9	10	0	3946	7	-2	450	1	1	1	1	0
2	35	0	3	0	26	0	42	8	8	0	3310	7	-4	1349	0	0	0	1	1
2	23	1	1	0	28	0	41	8	9	0	3648	7	-3	530		0	0	1	1
2	35	0	2	1	29	1	41	9	10	0	3478	7	-2	592	0	0	1	1	1
2	23	0	2	0	30	0	41	8	9	0	4010	7	-2	2285	0	0	1	1	1
2	27	0	3	0	34	0	43	9	10	0	2858	7	-7	636	0	1	0	1	1
2	37	0	3	1	35	1	37	8	9	0	3236	7	-7	1290	0	0	1	1	0
2	35	1	2	0	39	0	41	6	7	0	2782	7	-11	791	0	1	0	1	1
2	29	0	2	1	19	0	41	9	10	0	2820	7	-2	656	0	0	1	1	1
2	29	0	2	1	20	0	42	9	10	0	2974	7	-5	230	0	0	0	1	1
2	33	0	3	0	22	0	40	9	10	0	3632	7	-1	474	0	0	1	1	0
2	34	0	2	0	23	0	39	3	7	0	3150	7	-5	930	0	0	1	1	0
2	35	0	2	0	24	0	42	8	9	0	3590	7	-1	630	0	0	1	1	1
2	38	0	3	0	26	0	39	8	9	0	2438	7	-5	510	0	0	1	1	0
2	34	1	1	1	20	0	40	9	10	0	3170	7	-4	1022	0	0	0	1	0
3	41	0	3	1	18	0	39	0	2	1	3584	7	-11	1817		1	0	1	0
3	38	0	4	1	22	1	41	6	8	0	3466	7	-16	1170	0	0	0	1	1
3	26	0	2	1	28	0	40	7	8	0	3890	7	-6	992	0	0	1	1	0
