# Supplementary material for: Reasons for previous Cesarean deliveries impact a woman’s independent decision of delivery mode and the success of trial of labor after Cesarean
Source: BMC Pregnancy Childbirth. 2020 Mar 24;20:170. doi: 10.1186/s12884-020-2833-2 (PMC7092517; doi:10.1186/s12884-020-2833-2)
Supplement: Supplementary file 3 — Additional file 3. [file 12884_2020_2833_MOESM3_ESM.xlsx]

## Sheet: Sheet1
		TOLAC n=471	ERCD n=264		VBAC n=430	failed TOLAC n=41
	No experience of labor	332	151		307	25
	Breech presenation	172	70		163	9
	Preecclampsia, placenta abruption	53	20		47	6
	Placenta previa	30	5		30	0
	Twins	16	8		16	0
	Preterm labor, PROM	25	14		22	3
	Suspected CPD	19	10		16	3
	Others	17	24		13	4
	Experience of labor	139	113		123	16
	Non-reassuring fetal status	105	61		92	13
	Labor arrest disorders	32	51		30	2
	Others	2	1		1	1
