# Supplementary material for: Reasons for previous Cesarean deliveries impact a woman’s independent decision of delivery mode and the success of trial of labor after Cesarean
Source: BMC Pregnancy Childbirth. 2020 Mar 24;20:170. doi: 10.1186/s12884-020-2833-2 (PMC7092517; doi:10.1186/s12884-020-2833-2)
Supplement: Supplementary file 4 — Additional file 4. [file 12884_2020_2833_MOESM4_ESM.xlsx]

## Sheet: Sheet1
case	age	BMI	history of vaginal delivery	years of previous Cesarean	reasons of previous Cesareana delivery	obstetrical complication	weeks of gestation	neonatal weight	Apgar 5 min	pH of ambilical artery	bleeding	PROM	induction	epidural usage	brief summary
1	38	21.7	0	5	non-reassuring fetal status	non	41	3466	8	6.98	1170	no	no	no	Because of arrest of labor, forceps extraction with mild Kristeller maneuver tried but failed.
2	26	28.4	0	2	arrest of labor, history of peritonitis after previous Cesarean delivery	gestatinal diabetes (insuline use)	40	3890	8	7.15	992	no	no	no	During labor progression, she was diagnosed with uterine rupture due to decreased variability in fetal heart tracing, experienced concomitant abdominal pain and vaginal bleeding.
3	41	18.2	0	2	breech presentation, premature rupture of membrane	non	39	3584	2	7.16	1817	yes	yes (oxytocin)	yes	After premature rupture of membrane, she was incuced of labor with oxytocin whilst epidural analgesia. Because of non-reassuring status, we tried to vaccume extraction but failed.
